# Supplementary material for: Prioritizing genes associated with prostate cancer development
Source: BMC Cancer. 2010 Nov 2;10:599. doi: 10.1186/1471-2407-10-599 (PMC2988752; doi:10.1186/1471-2407-10-599)
Supplement: Additional file 2 — Table S2. List of the known candidate genes for bone metastasis identified by using the KnowledgeNet approach. [file 1471-2407-10-599-S2.XLS]

## Sheet: KnowledgeNet identified genes
Table S2. The list of the known candidate genes for bone metastasis identified by using KnowledgeNet approach.
Gene Symbol	GENE_ID	Score	Keywords
CXCL12	6387	0.423	bone metastasis p;bone metastasis;cancer metastasis;bone neoplasms;metastatic prostate ...
PLAU	5328	0.415	bone metastasis p;bone metastasis;bone neoplasms; ...
SDC1	6382	0.366	bone metastasis p;metastatic prostate;bone metastasis; ...
IBSP	3381	0.295	bone sialoprotein bsp;bone metastases;bone metastasis;bone neoplasms; ...
SPP1	6696	0.183	bone sialoprotein bsp;bone metastases;bone metastasis;cancer metastasis;bone neoplasms ...
RUNX2	860	0.142	bone sialoprotein bsp;osteolytic;bone metastases;bone neoplasms; ...
DMP1	1758	0.134	bone sialoprotein bsp;bone metastasis; ...
VEGFA	7422	0.109	osteolytic;bone metastasis;cancer metastasis;bone neoplasms;metastatic prostate ...
BMP2	650	0.107	bone sialoprotein bsp; ...
MSX2	4488	0.107	bone sialoprotein bsp; ...
ERBB3	2065	0.082	bone metastases;bone metastasis;metastatic prostate;bone neoplasms; ...
LEP	3952	0.081	bone metastasis; ...
PRL	5617	0.081	bone metastasis; ...
IL8	3576	0.059	bone metastasis;osteolytic;bone neoplasms; ...
DRG1	4733	0.056	bone metastasis;metastatic prostate; ...
CTSK	1513	0.054	bone metastases;bone metastasis;bone neoplasms; ...
PTHLH	5744	0.053	bone metastases;osteolytic;cancer metastasis;bone neoplasms; ...
AR	367	0.043	metastatic prostate;bone metastasis; ...
FASN	2194	0.036	bone metastases;bone metastasis; ...
EDN1	1906	0.035	bone metastases;bone neoplasms; ...
ESR2	2100	0.035	bone metastases; ...
HAS1	3036	0.031	bone metastasis;metastatic prostate;cancer metastasis; ...
HAS2	3037	0.031	bone metastasis;metastatic prostate;cancer metastasis; ...
HAS3	3038	0.031	bone metastasis;metastatic prostate;cancer metastasis; ...
NDRG1	10397	0.031	bone metastasis;metastatic prostate;cancer metastasis; ...
NCDN	23154	0.031	osteolytic;bone metastasis; ...
NOTCH1	4851	0.028	bone metastases;metastatic prostate;bone neoplasms; ...
BMPR1B	658	0.027	bone metastasis; ...
TMPRSS2	7113	0.027	bone metastasis; ...
MMP9	4318	0.022	osteolytic;cancer metastasis;bone neoplasms; ...
TNFSF11	8600	0.02	osteolytic;bone neoplasms; ...
MMP2	4313	0.013	bone metastases;cancer metastasis;bone neoplasms; ...
CD82	3732	0.012	cancer metastasis;metastatic prostate; ...
CCL3	6348	0.012	osteolytic;bone neoplasms; ...
TP53	7157	0.012	bone neoplasms;osteolytic;metastatic prostate; ...
TNFRSF11A	8792	0.012	osteolytic;bone neoplasms; ...
VIM	7431	0.011	bone metastases;metastatic prostate;bone neoplasms; ...
ACP5	54	0.01	bone metastases;bone neoplasms; ...
TNFRSF11B	4982	0.01	bone metastases;bone neoplasms; ...
BRMS1	25855	0.009	cancer metastasis; ...
IL1B	3553	0.008	osteolytic; ...
LIMK1	3984	0.008	osteolytic;metastatic prostate;bone neoplasms; ...
CDH1	999	0.007	metastatic prostate;cancer metastasis; ...
EZH2	2146	0.007	metastatic prostate; ...
CXCR4	7852	0.007	cancer metastasis;bone neoplasms;metastatic prostate; ...
CRK	1398	0.006	cancer metastasis;metastatic prostate;bone neoplasms; ...
ITGAV	3685	0.006	metastatic prostate;cancer metastasis;bone neoplasms; ...
SRD5A1	6715	0.006	cancer metastasis;metastatic prostate;bone neoplasms; ...
SRD5A2	6716	0.006	cancer metastasis;metastatic prostate;bone neoplasms; ...
MTA1	9112	0.005	metastatic prostate; ...
BCAR1	9564	0.005	cancer metastasis;metastatic prostate; ...
HPSE	10855	0.005	cancer metastasis; ...
PTP4A3	11156	0.005	cancer metastasis; ...
ANXA1	301	0.004	cancer metastasis; ...
CD44	960	0.004	cancer metastasis;bone neoplasms; ...
CCR5	1234	0.004	osteolytic;bone neoplasms; ...
CRYAB	1410	0.004	cancer metastasis; ...
ITGB3	3690	0.004	metastatic prostate;bone neoplasms; ...
MET	4233	0.004	metastatic prostate;bone neoplasms; ...
ARID4A	5926	0.004	cancer metastasis; ...
CCL4	6351	0.004	osteolytic;bone neoplasms; ...
IGSF8	93185	0.004	metastatic prostate;cancer metastasis; ...
CAPN1	823	0.003	metastatic prostate; ...
CDKN2A	1029	0.003	bone neoplasms; ...
IGF1R	3480	0.003	cancer metastasis;bone neoplasms; ...
IL11RA	3590	0.003	metastatic prostate; ...
TUSC3	7991	0.003	metastatic prostate; ...
TNFSF10	8743	0.003	metastatic prostate;bone neoplasms; ...
ADAMTS13	11093	0.003	metastatic prostate; ...
C15orf21	283651	0.003	metastatic prostate; ...
KNG1	3827	0.002	cancer metastasis; ...
BIN1	274	0.002	metastatic prostate;bone neoplasms; ...
KLK3	354	0.002	metastatic prostate; ...
FAS	355	0.002	cancer metastasis; ...
ARRB2	409	0.002	cancer metastasis; ...
CASP8	841	0.002	cancer metastasis; ...
CASP10	843	0.002	cancer metastasis; ...
CSF1R	1436	0.002	metastatic prostate; ...
DAPK1	1612	0.002	cancer metastasis; ...
LPAR1	1902	0.002	cancer metastasis; ...
EEF1A1	1915	0.002	metastatic prostate; ...
EPHA2	1969	0.002	cancer metastasis; ...
ERBB2	2064	0.002	bone neoplasms; ...
EXT1	2131	0.002	bone neoplasms; ...
FGF2	2247	0.002	cancer metastasis;bone neoplasms; ...
FOXO3	2309	0.002	metastatic prostate; ...
FOLH1	2346	0.002	cancer metastasis; ...
GLI1	2735	0.002	metastatic prostate; ...
HMGB1	3146	0.002	metastatic prostate; ...
HMGA1	3159	0.002	cancer metastasis; ...
HNF4A	3172	0.002	cancer metastasis; ...
HSP90AA2	3324	0.002	cancer metastasis; ...
IFNB1	3456	0.002	cancer metastasis; ...
IGF1	3479	0.002	bone neoplasms; ...
LASP1	3927	0.002	cancer metastasis; ...
LTBR	4055	0.002	metastatic prostate; ...
TM4SF1	4071	0.002	cancer metastasis; ...
MCAM	4162	0.002	metastatic prostate; ...
MMP1	4312	0.002	cancer metastasis;bone neoplasms; ...
NFKB1	4790	0.002	cancer metastasis;bone neoplasms; ...
PLAUR	5329	0.002	cancer metastasis;bone neoplasms; ...
MAP2K5	5607	0.002	metastatic prostate;bone neoplasms; ...
SHH	6469	0.002	metastatic prostate; ...
THBS1	7057	0.002	cancer metastasis;bone neoplasms; ...
TP73	7161	0.002	bone neoplasms; ...
EZR	7430	0.002	cancer metastasis; ...
FADD	8772	0.002	cancer metastasis; ...
NRP2	8828	0.002	cancer metastasis;bone neoplasms; ...
NRP1	8829	0.002	cancer metastasis; ...
SLIT2	9353	0.002	cancer metastasis; ...
GDF15	9518	0.002	metastatic prostate; ...
TRAF4	9618	0.002	metastatic prostate; ...
SEMA3A	10371	0.002	cancer metastasis; ...
SEMA3C	10512	0.002	cancer metastasis; ...
AMACR	23600	0.002	metastatic prostate; ...
STEAP1	26872	0.002	metastatic prostate; ...
KRT20	54474	0.002	cancer metastasis; ...
SCUBE2	57758	0.002	cancer metastasis; ...
GAL3ST4	79690	0.002	cancer metastasis; ...
SCUBE1	80274	0.002	cancer metastasis; ...
MED25	81857	0.002	metastatic prostate; ...
TBC1D3	84218	0.002	metastatic prostate; ...
GAL3ST3	89792	0.002	cancer metastasis; ...
MTDH	92140	0.002	cancer metastasis; ...
ACPT	93650	0.002	metastatic prostate; ...
TBC1D3B	414059	0.002	metastatic prostate; ...
TBC1D3C	414060	0.002	metastatic prostate; ...
ABL1	25	0.001	bone neoplasms; ...
PARP1	142	0.001	bone neoplasms; ...
PARP4	143	0.001	bone neoplasms; ...
ALOX12	239	0.001	bone neoplasms; ...
ANXA5	308	0.001	bone neoplasms; ...
ASPH	444	0.001	bone neoplasms; ...
ATM	472	0.001	bone neoplasms; ...
ATP6V1B2	526	0.001	bone neoplasms; ...
ATP6V1C1	528	0.001	bone neoplasms; ...
ATP6V1E1	529	0.001	bone neoplasms; ...
BCL2	596	0.001	bone neoplasms; ...
BGLAP	632	0.001	bone neoplasms; ...
BMP4	652	0.001	bone neoplasms; ...
BRCA1	672	0.001	bone neoplasms; ...
BSG	682	0.001	bone neoplasms; ...
CASP3	836	0.001	bone neoplasms; ...
CCNA2	890	0.001	bone neoplasms; ...
CD36	948	0.001	bone neoplasms; ...
CD58	965	0.001	bone neoplasms; ...
CD59	966	0.001	bone neoplasms; ...
CDKN1A	1026	0.001	bone neoplasms; ...
CDKN2B	1030	0.001	bone neoplasms; ...
CCR1	1230	0.001	bone neoplasms; ...
COL1A1	1277	0.001	bone neoplasms; ...
CSNK2A1	1457	0.001	bone neoplasms; ...
CSNK2A2	1459	0.001	bone neoplasms; ...
CSNK2B	1460	0.001	bone neoplasms; ...
VCAN	1462	0.001	bone neoplasms; ...
AKR1C2	1646	0.001	bone neoplasms; ...
DHX9	1660	0.001	bone neoplasms; ...
DNASE1L3	1776	0.001	bone neoplasms; ...
E2F1	1869	0.001	bone neoplasms; ...
EGFR	1956	0.001	bone neoplasms; ...
ERBB4	2066	0.001	bone neoplasms; ...
ESR1	2099	0.001	bone neoplasms; ...
ESRRB	2103	0.001	bone neoplasms; ...
EWSR1	2130	0.001	bone neoplasms; ...
EXT2	2132	0.001	bone neoplasms; ...
FAU	2197	0.001	bone neoplasms; ...
FGF1	2246	0.001	bone neoplasms; ...
FLI1	2313	0.001	bone neoplasms; ...
GNRHR	2798	0.001	bone neoplasms; ...
IFNG	3458	0.001	bone neoplasms; ...
IGF2R	3482	0.001	bone neoplasms; ...
IGFBP3	3486	0.001	bone neoplasms; ...
ITGA4	3676	0.001	bone neoplasms; ...
ITGB1	3688	0.001	bone neoplasms; ...
KIT	3815	0.001	bone neoplasms; ...
STMN1	3925	0.001	bone neoplasms; ...
SMAD5	4090	0.001	bone neoplasms; ...
MAP1B	4131	0.001	bone neoplasms; ...
MDM2	4193	0.001	bone neoplasms; ...
MKI67	4288	0.001	bone neoplasms; ...
MMP3	4314	0.001	bone neoplasms; ...
MNAT1	4331	0.001	bone neoplasms; ...
MYBL2	4605	0.001	bone neoplasms; ...
NOV	4856	0.001	bone neoplasms; ...
YBX1	4904	0.001	bone neoplasms; ...
OXTR	5021	0.001	bone neoplasms; ...
PDGFRB	5159	0.001	bone neoplasms; ...
PGK1	5230	0.001	bone neoplasms; ...
PLG	5340	0.001	bone neoplasms; ...
PLGLB2	5342	0.001	bone neoplasms; ...
PLK1	5347	0.001	bone neoplasms; ...
PRIM1	5557	0.001	bone neoplasms; ...
MAPK1	5594	0.001	bone neoplasms; ...
MAPK8	5599	0.001	bone neoplasms; ...
PTGS2	5743	0.001	bone neoplasms; ...
PTK2	5747	0.001	bone neoplasms; ...
PTPRS	5802	0.001	bone neoplasms; ...
RARA	5914	0.001	bone neoplasms; ...
RBBP7	5931	0.001	bone neoplasms; ...
RBL2	5934	0.001	bone neoplasms; ...
RPS6	6194	0.001	bone neoplasms; ...
RPS6KB2	6199	0.001	bone neoplasms; ...
S100A2	6273	0.001	bone neoplasms; ...
S100A4	6275	0.001	bone neoplasms; ...
SLC19A1	6573	0.001	bone neoplasms; ...
SMARCD1	6602	0.001	bone neoplasms; ...
STAT1	6772	0.001	bone neoplasms; ...
TAF1	6872	0.001	bone neoplasms; ...
TCF12	6938	0.001	bone neoplasms; ...
TEC	7006	0.001	bone neoplasms; ...
TERT	7015	0.001	bone neoplasms; ...
TGFB1	7040	0.001	bone neoplasms; ...
TGFB2	7042	0.001	bone neoplasms; ...
TGFB3	7043	0.001	bone neoplasms; ...
TOP1	7150	0.001	bone neoplasms; ...
TPT1	7178	0.001	bone neoplasms; ...
VCP	7415	0.001	bone neoplasms; ...
VDR	7421	0.001	bone neoplasms; ...
WT1	7490	0.001	bone neoplasms; ...
PRDM2	7799	0.001	bone neoplasms; ...
USP7	7874	0.001	bone neoplasms; ...
HMGA2	8091	0.001	bone neoplasms; ...
TP63	8626	0.001	bone neoplasms; ...
BCL10	8915	0.001	bone neoplasms; ...
SART1	9092	0.001	bone neoplasms; ...
ATP6V0D1	9114	0.001	bone neoplasms; ...
RECQL4	9401	0.001	bone neoplasms; ...
XAGE1D	9503	0.001	bone neoplasms; ...
DOCK4	9732	0.001	bone neoplasms; ...
RB1CC1	9821	0.001	bone neoplasms; ...
MRC2	9902	0.001	bone neoplasms; ...
CREB3	10488	0.001	bone neoplasms; ...
SPINT2	10653	0.001	bone neoplasms; ...
CTCF	10664	0.001	bone neoplasms; ...
IMMT	10989	0.001	bone neoplasms; ...
LECT1	11061	0.001	bone neoplasms; ...
RASSF1	11186	0.001	bone neoplasms; ...
MLC1	23209	0.001	bone neoplasms; ...
PELP1	27043	0.001	bone neoplasms; ...
DKK3	27122	0.001	bone neoplasms; ...
MEPE	56955	0.001	bone neoplasms; ...
RTN4	57142	0.001	bone neoplasms; ...
C1orf102	127700	0.001	bone neoplasms; ...
CLYBL	171425	0.001	bone neoplasms; ...
