# Supplementary material for: Prioritizing genes associated with prostate cancer development
Source: BMC Cancer. 2010 Nov 2;10:599. doi: 10.1186/1471-2407-10-599 (PMC2988752; doi:10.1186/1471-2407-10-599)
Supplement: Additional file 4 — Table S4. Z scores in the first level of the meta-analysis. [file 1471-2407-10-599-S4.TXT]

Table S4. Z-scores in the first level of the meta-analysis.
gene name	gene_ID	Z(bone)-Z(non-Bone)	ABS_Z	Number of studies
GPM6B	2824	21.065	21.065	15
NME1	4830	-19.370	19.370	21
ADH1B	125	18.933	18.933	20
AOC3	8639	17.930	17.930	17
ZDHHC9	51114	-17.008	17.008	4
TSPAN7	7102	16.969	16.969	19
DKC1	1736	-16.907	16.907	13
FHL1	2273	16.882	16.882	18
CLIC5	53405	16.734	16.734	13
GPX3	2878	16.696	16.696	17
NONO	4841	-16.483	16.483	20
FAM107A	11170	16.151	16.151	12
SOX4	6659	-15.760	15.760	19
CKB	1152	15.577	15.577	13
THBS2	7058	-15.445	15.445	20
CDK4	1019	-15.293	15.293	13
FOLR1	2348	15.228	15.228	19
PPAP2B	8613	15.204	15.204	19
ST6GALNAC6	30815	15.196	15.196	5
HPGD	3248	15.128	15.128	19
MMP11	4320	-15.038	15.038	18
FHL2	2274	-15.007	15.007	16
CLU	1191	14.512	14.512	13
TUBB	203068	-14.401	14.401	21
FMO2	2327	14.356	14.356	12
COL11A1	1301	-14.150	14.150	19
CDH11	1009	-14.149	14.149	20
CBX3	11335	-13.978	13.978	20
SMS	6611	-13.918	13.918	18
PRDX4	10549	-13.914	13.914	20
GAS6	2621	13.845	13.845	18
AHCY	191	-13.732	13.732	20
SPON1	10418	13.722	13.722	16
TIMP1	7076	-13.622	13.622	10
COL10A1	1300	-13.607	13.607	2
GPC3	2719	13.596	13.596	16
ENC1	8507	-13.541	13.541	14
CX3CL1	6376	13.535	13.535	17
EIF3B	8662	-13.520	13.520	18
TBX2	6909	13.448	13.448	17
PTGDS	5730	13.441	13.441	8
CALU	813	-13.431	13.431	16
FAP	2191	-13.422	13.422	19
NPR1	4881	13.419	13.419	15
THY1	7070	-13.406	13.406	14
COPS8	10920	-13.397	13.397	19
SRP72	6731	-13.339	13.339	16
AQP1	358	13.260	13.260	19
MRPL9	65005	-13.249	13.249	12
AGXT2L2	85007	13.140	13.140	9
HSP90AB1	3326	-13.127	13.127	14
VIPR1	7433	13.056	13.056	8
NPM1	4869	-13.054	13.054	16
CDC2	983	-13.050	13.050	19
C3	718	13.031	13.031	12
SLIT3	6586	12.971	12.971	12
MORF4L2	9643	-12.894	12.894	19
PCNA	5111	-12.818	12.818	20
ANXA11	311	12.808	12.808	21
SNRPE	6635	-12.777	12.777	16
SPOCK2	9806	12.717	12.717	19
HLA-E	3133	12.693	12.693	12
TCEB1	6921	-12.681	12.681	16
CA12	771	12.667	12.667	13
LSM12	124801	-12.637	12.637	11
PSMA1	5682	-12.630	12.630	20
MGLL	11343	12.618	12.618	19
CKS2	1164	-12.593	12.593	21
CCT4	10575	-12.574	12.574	19
UBE2C	11065	-12.563	12.563	17
PRPF4	9128	-12.508	12.508	13
TRAP1	10131	-12.417	12.417	20
HPRT1	3251	-12.372	12.372	17
CAV1	857	12.334	12.334	17
CDH3	1001	-12.317	12.317	18
SLPI	6590	12.297	12.297	18
TGFBR3	7049	12.256	12.256	20
MMP1	4312	-12.245	12.245	18
KPNA2	3838	-12.222	12.222	18
KLF4	9314	12.199	12.199	17
SEMA3B	7869	12.174	12.174	11
OMP	4975	12.158	12.158	5
LRRFIP1	9208	12.153	12.153	16
RAE1	8480	-12.153	12.153	17
CBX1	10951	-12.149	12.149	18
VCAN	1462	-12.111	12.111	18
EEF1D	1936	-12.081	12.081	19
MYH11	4629	12.037	12.037	16
WDSOF1	25879	-12.002	12.002	3
ARL6IP1	23204	-11.986	11.986	19
PSMB4	5692	-11.939	11.939	18
GARS	2617	-11.911	11.911	21
RHEB	6009	-11.910	11.910	19
PTPLAD1	51495	-11.902	11.902	11
PA2G4	5036	-11.854	11.854	14
MUC1	4582	11.826	11.826	21
ITM2A	9452	11.778	11.778	10
CDC20	991	-11.762	11.762	15
CCT3	7203	-11.756	11.756	18
KCNMB1	3779	11.733	11.733	19
NUDT1	4521	-11.732	11.732	18
PSMA2	5683	-11.721	11.721	21
LPL	4023	11.701	11.701	19
ILF2	3608	-11.691	11.691	19
FABP4	2167	11.681	11.681	20
CDKN3	1033	-11.664	11.664	19
GNA11	2767	11.648	11.648	21
PSMA7	5688	-11.626	11.626	13
MT1G	4495	11.617	11.617	11
AURKA	6790	-11.603	11.603	14
SRPX	8406	11.580	11.580	18
CCND3	896	11.573	11.573	18
MCM6	4175	-11.570	11.570	19
MSH6	2956	-11.546	11.546	11
NEDD4L	23327	11.546	11.546	13
ANLN	54443	-11.545	11.545	4
CFD	1675	11.543	11.543	18
TRAK1	22906	11.495	11.495	11
MCAM	4162	11.467	11.467	12
KARS	3735	-11.456	11.456	21
SASH1	23328	11.448	11.448	13
RPS7	6201	-11.392	11.392	8
AGER	177	11.372	11.372	16
WNT5A	7474	-11.369	11.369	19
KPNB1	3837	-11.359	11.359	21
AP1S1	1174	-11.357	11.357	10
PAFAH1B3	5050	-11.335	11.335	19
HMGA1	3159	-11.325	11.325	12
EIF3E	3646	-11.320	11.320	18
NUP50	10762	-11.305	11.305	12
MYH10	4628	11.295	11.295	21
CSTF3	1479	-11.294	11.294	20
HSD17B10	3028	-11.291	11.291	18
COL5A2	1290	-11.289	11.289	16
ARD1A	8260	-11.281	11.281	14
XRCC5	7520	-11.279	11.279	18
CRYAB	1410	11.257	11.257	14
ANGPT1	284	11.234	11.234	16
RABEPK	10244	-11.227	11.227	18
GALNT10	55568	-11.218	11.218	15
SLC7A5	8140	-11.211	11.211	16
ASNS	440	-11.204	11.204	18
JTV1	7965	-11.189	11.189	16
LMNB2	84823	-11.185	11.185	14
GART	2618	-11.168	11.168	19
CENPE	1062	-11.094	11.094	20
DDX10	1662	-11.063	11.063	14
LAGE3	8270	-11.061	11.061	18
COL3A1	1281	-11.044	11.044	19
HDGF	3068	-11.010	11.010	16
RANBP1	5902	-10.992	10.992	18
CD46	4179	-10.981	10.981	20
ITGAV	3685	-10.976	10.976	19
MARS	4141	-10.972	10.972	18
CDC27	996	-10.963	10.963	20
ATIC	471	-10.958	10.958	16
VSIG2	23584	10.943	10.943	5
ACP1	52	-10.943	10.943	10
PSMD14	10213	-10.934	10.934	18
SLIT2	9353	10.932	10.932	11
FGFR2	2263	10.925	10.925	21
COL5A1	1289	-10.924	10.924	13
CDC6	990	-10.920	10.920	17
RARS	5917	-10.920	10.920	17
LOXL2	4017	-10.920	10.920	18
TRIM24	8805	-10.914	10.914	15
WISP1	8840	-10.911	10.911	14
PDLIM1	9124	10.903	10.903	15
ADAMTS8	11095	10.889	10.889	7
N-PAC	84656	-10.888	10.888	8
COL1A2	1278	-10.885	10.885	19
RRM2	6241	-10.880	10.880	18
CCT2	10576	-10.864	10.864	14
PMS2L1	5379	-10.857	10.857	14
FOXF2	2295	10.836	10.836	16
POLR2F	5435	-10.836	10.836	15
EML1	2009	10.815	10.815	18
CCL14	6358	10.808	10.808	10
SLC39A6	25800	-10.778	10.778	18
CTSK	1513	-10.775	10.775	11
PTN	5764	10.769	10.769	17
ATP2B1	490	10.737	10.737	18
RPS2	6187	-10.730	10.730	15
MYL9	10398	10.724	10.724	19
PTTG1	9232	-10.720	10.720	14
TRIOBP	11078	10.715	10.715	8
PSD3	23362	-10.698	10.698	12
ACTL6A	86	-10.684	10.684	13
FOXF1	2294	10.671	10.671	15
C21orf45	54069	-10.665	10.665	9
ST6GALNAC2	10610	10.656	10.656	19
HSPC152	51504	-10.653	10.653	7
BYSL	705	-10.650	10.650	17
DEFB1	1672	10.642	10.642	16
BOP1	23246	-10.641	10.641	16
ANK3	288	10.635	10.635	19
IGFBP5	3488	-10.620	10.620	18
ARMET	7873	-10.605	10.605	21
CCT6A	908	-10.599	10.599	17
MT1X	4501	10.579	10.579	19
CBFB	865	-10.577	10.577	18
UBE2I	7329	-10.522	10.522	20
CSRP1	1465	10.515	10.515	12
PALM2-AKAP2	445815	10.514	10.514	14
SLC6A6	6533	-10.509	10.509	17
MARCKSL1	65108	-10.497	10.497	13
CD97	976	10.496	10.496	11
SF3B3	23450	-10.491	10.491	17
GSN	2934	10.487	10.487	20
NUDT21	11051	-10.483	10.483	14
C10orf116	10974	10.483	10.483	20
PTGS1	5742	10.472	10.472	16
EIF3H	8667	-10.471	10.471	12
RCC1	1104	-10.458	10.458	16
TTC3	7267	-10.438	10.438	17
FTSJ1	24140	-10.435	10.435	12
BLMH	642	-10.428	10.428	20
MT1H	4496	10.408	10.408	22
SHFM1	7979	-10.402	10.402	18
TRIM2	23321	-10.401	10.401	14
S100A4	6275	10.398	10.398	16
GREM1	26585	-10.391	10.391	13
PSMD5	5711	-10.386	10.386	19
SULT1A1	6817	10.373	10.373	12
SULF1	23213	-10.369	10.369	12
SIVA1	10572	-10.358	10.358	11
GTPBP1	9567	10.349	10.349	18
PAICS	10606	-10.341	10.341	19
METTL7A	25840	10.340	10.340	14
DRG1	4733	-10.336	10.336	18
AURKB	9212	-10.328	10.328	17
RPL14	9045	-10.327	10.327	15
C20orf3	57136	-10.323	10.323	6
FBXW4	6468	10.308	10.308	7
ROD1	9991	-10.302	10.302	12
HBA1	3039	10.292	10.292	7
ZBTB16	7704	10.274	10.274	12
TNFSF10	8743	10.262	10.262	19
SPON2	10417	-10.260	10.260	9
KIF4A	24137	-10.259	10.259	8
SNRPG	6637	-10.250	10.250	18
HIGD1A	25994	10.245	10.245	9
ZNRD1	30834	-10.230	10.230	7
CBWD1	55871	-10.228	10.228	5
FNBP1	23048	10.223	10.223	15
ETFDH	2110	-10.212	10.212	14
FARSB	10056	-10.202	10.202	5
FAM128A	653784	-10.200	10.200	5
PKMYT1	9088	-10.184	10.184	15
LSM7	51690	-10.181	10.181	10
POLE3	54107	-10.176	10.176	12
PRPF40A	55660	-10.160	10.160	15
HYAL1	3373	10.156	10.156	18
CYP4B1	1580	10.154	10.154	16
TRAK2	66008	10.144	10.144	15
TKT	7086	-10.112	10.112	19
SULT1A2	6799	10.098	10.098	6
CSNK2A1	1457	-10.067	10.067	17
H2AFV	94239	-10.065	10.065	15
AHNAK	79026	10.021	10.021	17
AMACR	23600	-10.021	10.021	16
GATA2	2624	10.018	10.018	18
CRTAC1	55118	10.012	10.012	8
PCK1	5105	10.008	10.008	19
GTF2E2	2961	-10.001	10.001	21
PFDN4	5203	-10.000	10.000	17
HBB	3043	9.999	9.999	20
GNG4	2786	-9.994	9.994	15
MT1B	4490	9.982	9.982	7
CSE1L	1434	-9.981	9.981	19
MT2A	4502	9.980	9.980	17
PDE2A	5138	9.977	9.977	14
CFLAR	8837	9.966	9.966	19
RBP4	5950	9.965	9.965	20
PWP1	11137	-9.960	9.960	19
SSR1	6745	-9.960	9.960	20
CACNA2D2	9254	9.958	9.958	14
NR1D1	9572	-9.937	9.937	14
AKAP12	9590	9.933	9.933	21
BCLAF1	9774	-9.932	9.932	17
SRD5A1	6715	-9.912	9.912	21
SELENBP1	8991	9.908	9.908	19
E2F4	1874	-9.908	9.908	18
STOML2	30968	-9.903	9.903	4
POLD2	5425	-9.900	9.900	20
NEDD9	4739	9.894	9.894	15
LYVE1	10894	9.893	9.893	8
ANPEP	290	9.887	9.887	16
CCT5	22948	-9.876	9.876	21
SLC1A4	6509	-9.874	9.874	17
HSPD1	3329	-9.866	9.866	18
GDI2	2665	-9.866	9.866	21
APEX1	328	-9.862	9.862	16
GPX2	2877	-9.856	9.856	20
KRT5	3852	9.847	9.847	12
C14orf139	79686	9.846	9.846	4
CDH5	1003	9.846	9.846	20
ACLY	47	-9.842	9.842	20
PRPF19	27339	-9.826	9.826	12
PRLR	5618	-9.825	9.825	18
KDELR2	11014	-9.823	9.823	20
HSPA9	3313	-9.817	9.817	16
ENPP2	5168	9.813	9.813	19
RPN2	6185	-9.812	9.812	14
C1orf107	27042	-9.799	9.799	7
GAD1	2571	-9.799	9.799	20
IARS	3376	-9.782	9.782	19
ETV1	2115	9.777	9.777	18
ACTN4	81	9.767	9.767	15
BNIP3	664	-9.758	9.758	15
ODZ4	26011	-9.755	9.755	11
BZW2	28969	-9.745	9.745	7
FBN1	2200	-9.744	9.744	19
CKAP5	9793	-9.717	9.717	18
DARS	1615	-9.715	9.715	21
PHF19	26147	-9.708	9.708	4
DAP	1611	-9.705	9.705	18
CENPA	1058	-9.680	9.680	16
SYNJ2BP	55333	9.660	9.660	8
MEIS1	4211	9.658	9.658	18
MLPH	79083	9.654	9.654	8
RCAN1	1827	9.649	9.649	18
ADARB1	104	9.646	9.646	18
POLR3C	10623	-9.643	9.643	19
FXYD1	5348	9.641	9.641	16
AKAP13	11214	9.630	9.630	12
ADH1A	124	9.622	9.622	15
ING1	3621	-9.617	9.617	15
MYBL2	4605	-9.614	9.614	17
MCTS1	28985	-9.612	9.612	11
FRMD4B	23150	9.612	9.612	11
HEG1	57493	9.580	9.580	14
ATP1A2	477	9.571	9.571	10
KRT7	3855	9.541	9.541	15
RCAN2	10231	9.539	9.539	17
STK3	6788	-9.536	9.536	18
MAGED2	10916	-9.534	9.534	8
EDNRA	1909	-9.521	9.521	12
CCNB2	9133	-9.509	9.509	12
C1orf21	81563	9.509	9.509	13
PSMA3	5684	-9.504	9.504	21
AES	166	9.495	9.495	18
PRKDC	5591	-9.490	9.490	18
KLF6	1316	9.485	9.485	21
FAM120AOS	158293	-9.480	9.480	5
SLCO2A1	6578	9.470	9.470	15
UCHL3	7347	-9.470	9.470	18
GABARAPL1	23710	9.465	9.465	13
TFDP1	7027	-9.464	9.464	21
MKNK2	2872	9.456	9.456	10
PABPC1	26986	-9.455	9.455	21
HSPH1	10808	-9.454	9.454	17
PLK1	5347	-9.439	9.439	19
TOP2A	7153	-9.437	9.437	20
C5orf4	10826	9.421	9.421	10
PSMC2	5701	-9.421	9.421	18
CA4	762	9.420	9.420	13
PTPRB	5787	9.419	9.419	18
MAOA	4128	9.419	9.419	19
LIFR	3977	9.418	9.418	20
PSMD12	5718	-9.414	9.414	18
SNRPA1	6627	-9.409	9.409	20
BIRC5	332	-9.408	9.408	17
CAPRIN1	4076	-9.404	9.404	19
ETV5	2119	9.401	9.401	12
ADAM8	101	-9.395	9.395	15
MCM7	4176	-9.393	9.393	16
ILF3	3609	-9.390	9.390	22
NANP	140838	-9.383	9.383	4
BMP2	650	9.382	9.382	16
CASK	8573	-9.372	9.372	13
CSTF1	1477	-9.354	9.354	19
MFAP4	4239	9.350	9.350	18
FTH1	2495	9.350	9.350	20
FBLN1	2192	9.347	9.347	20
EMG1	10436	-9.347	9.347	15
VILL	50853	9.337	9.337	10
SEC61G	23480	-9.336	9.336	16
ATP6V1C1	528	-9.322	9.322	20
SSR2	6746	-9.314	9.314	17
MDK	4192	-9.312	9.312	12
MCM3	4172	-9.311	9.311	21
RUVBL1	8607	-9.310	9.310	12
INHBA	3624	-9.306	9.306	19
G3BP1	10146	-9.304	9.304	20
PLLP	51090	9.291	9.291	14
C5orf13	9315	-9.289	9.289	19
HOXA5	3202	9.283	9.283	9
SMAD6	4091	9.277	9.277	19
FAM89B	23625	-9.272	9.272	12
ABHD11	83451	-9.268	9.268	6
ARHGEF6	9459	9.267	9.267	19
SLC5A6	8884	-9.260	9.260	13
CNN1	1264	9.254	9.254	18
SPP1	6696	-9.245	9.245	14
ARL1	400	-9.241	9.241	16
IL13RA1	3597	-9.229	9.229	16
SCNN1A	6337	9.225	9.225	18
OSGIN2	734	-9.224	9.224	11
CACNB3	784	-9.223	9.223	18
ICAM2	3384	9.219	9.219	16
EPAS1	2034	9.216	9.216	20
TNFRSF14	8764	9.213	9.213	15
VPS72	6944	-9.211	9.211	19
PYCR1	5831	-9.205	9.205	17
PPIB	5479	-9.203	9.203	19
TMEM33	55161	-9.203	9.203	7
EIF6	3692	-9.200	9.200	12
SFRS3	6428	-9.196	9.196	17
VBP1	7411	-9.193	9.193	18
COPA	1314	-9.181	9.181	20
TBCA	6902	-9.163	9.163	15
KPNA4	3840	-9.136	9.136	16
SH3GL1	6455	-9.133	9.133	16
STAB1	23166	9.130	9.130	13
COL8A1	1295	-9.125	9.125	12
NMD3	51068	-9.110	9.110	7
TAGLN	6876	9.108	9.108	19
PTPRM	5797	9.107	9.107	19
METTL1	4234	-9.107	9.107	17
SPTAN1	6709	9.102	9.102	19
MCM5	4174	-9.090	9.090	18
CCT7	10574	-9.088	9.088	19
ABCA5	23461	9.080	9.080	16
C14orf166	51637	-9.078	9.078	8
SERPINE2	5270	-9.076	9.076	14
ZC3H15	55854	-9.069	9.069	13
NUTF2	10204	-9.065	9.065	20
CLNS1A	1207	-9.051	9.051	21
SKP2	6502	-9.049	9.049	15
PARP2	10038	-9.044	9.044	13
TM9SF4	9777	-9.042	9.042	17
EEF1B2	1933	-9.039	9.039	18
GGPS1	9453	-9.037	9.037	13
HNRNPC	3183	-9.030	9.030	21
PRC1	9055	-9.004	9.004	9
SDPR	8436	9.003	9.003	8
ITGA7	3679	9.003	9.003	19
CDC25C	995	-9.002	9.002	18
RPA3	6119	-9.000	9.000	19
MRPL42	28977	-9.000	9.000	8
CCNB1	891	-8.995	8.995	17
GDF15	9518	-8.992	8.992	17
CKS1B	1163	-8.989	8.989	20
BUB3	9184	-8.987	8.987	14
API5	8539	-8.985	8.985	13
SEMA6A	57556	8.985	8.985	12
PPP2R5C	5527	-8.978	8.978	20
RHOBTB3	22836	-8.967	8.967	13
DDX18	8886	-8.966	8.966	19
RAPGEF5	9771	8.964	8.964	14
RBM15	64783	-8.963	8.963	8
SQLE	6713	-8.952	8.952	17
IGFBP6	3489	8.951	8.951	20
TPX2	22974	-8.947	8.947	13
SCYL3	57147	-8.946	8.946	10
KIFC1	3833	-8.943	8.943	19
HSPB8	26353	8.931	8.931	12
PHB	5245	-8.923	8.923	22
BMP5	653	8.917	8.917	17
INTS7	25896	-8.910	8.910	10
RPL12	6136	-8.897	8.897	16
EIF4A3	9775	-8.893	8.893	18
TSTA3	7264	-8.886	8.886	20
PAIP1	10605	-8.880	8.880	13
GJB2	2706	-8.874	8.874	10
PTBP1	5725	-8.869	8.869	16
TLCD1	116238	-8.863	8.863	5
TP53BP1	7158	-8.859	8.859	19
SCYE1	9255	-8.858	8.858	22
TRIP13	9319	-8.857	8.857	19
ERO1L	30001	-8.855	8.855	10
NOL8	55035	-8.854	8.854	10
KLF13	51621	8.850	8.850	8
CXorf40B	541578	-8.843	8.843	14
ABCE1	6059	-8.842	8.842	19
BAX	581	-8.834	8.834	11
DDX27	55661	-8.833	8.833	12
SOD1	6647	-8.829	8.829	21
CASQ2	845	8.828	8.828	13
VWF	7450	8.825	8.825	19
GPI	2821	-8.819	8.819	21
CD36	948	8.806	8.806	21
UNC84B	25777	8.800	8.800	4
NUDT4	11163	-8.790	8.790	11
PRDX6	9588	8.785	8.785	21
HRSP12	10247	-8.785	8.785	17
RPS6	6194	-8.780	8.780	16
ACAT2	39	-8.773	8.773	15
TARDBP	23435	-8.770	8.770	15
DHCR24	1718	8.766	8.766	17
CAV2	858	8.766	8.766	13
RTKN	6242	-8.761	8.761	6
PLP1	5354	8.759	8.759	20
EMCN	51705	8.758	8.758	8
KLRK1	22914	8.757	8.757	16
PLP2	5355	-8.756	8.756	16
ABCB6	10058	-8.756	8.756	13
ANAPC5	51433	-8.755	8.755	8
RAN	5901	-8.752	8.752	16
SYNPO2	171024	8.747	8.747	7
ACADL	33	8.743	8.743	18
CHPF	79586	-8.742	8.742	10
PLAU	5328	-8.734	8.734	11
NAP1L1	4673	-8.731	8.731	18
PGM3	5238	-8.730	8.730	14
hCG_1988300	728638	8.724	8.724	2
PPIH	10465	-8.723	8.723	13
MTHFD2	10797	-8.717	8.717	19
RCN3	57333	-8.712	8.712	6
WDR12	55759	-8.710	8.710	7
LDB1	8861	-8.710	8.710	12
ATF3	467	8.700	8.700	21
F13A1	2162	8.700	8.700	19
CTSG	1511	8.696	8.696	11
ITGB7	3695	8.693	8.693	14
TIMM17A	10440	-8.685	8.685	19
ECM1	1893	-8.681	8.681	19
CYB5D2	124936	8.680	8.680	3
ACSS2	55902	8.679	8.679	7
PRPS2	5634	-8.678	8.678	19
GRAMD1C	54762	8.675	8.675	9
SCRN2	90507	8.673	8.673	4
RIPK4	54101	8.672	8.672	8
SLC16A5	9121	8.671	8.671	13
C11orf31	280636	-8.668	8.668	4
DCUN1D4	23142	-8.667	8.667	17
SFRP4	6424	-8.667	8.667	14
DHX15	1665	-8.657	8.657	13
STRBP	55342	-8.655	8.655	7
BCHE	590	8.651	8.651	17
RGS17	26575	-8.649	8.649	5
TMED9	54732	-8.646	8.646	19
AP3S1	1176	-8.644	8.644	17
SLC34A2	10568	8.642	8.642	9
BCAM	4059	8.639	8.639	19
ASPN	54829	-8.638	8.638	9
C6orf145	221749	8.637	8.637	10
EZH2	2146	-8.634	8.634	17
MT1E	4493	8.629	8.629	8
FEN1	2237	-8.629	8.629	9
IFT20	90410	-8.628	8.628	12
CEP55	55165	-8.627	8.627	10
TSPAN1	10103	8.613	8.613	14
LMO2	4005	8.613	8.613	21
ZNF207	7756	-8.613	8.613	16
TOMM34	10953	-8.604	8.604	18
ETNK2	55224	-8.601	8.601	10
UMPS	7372	-8.597	8.597	19
TMEM97	27346	-8.596	8.596	16
RAI2	10742	8.595	8.595	8
RACGAP1	29127	-8.593	8.593	7
GNPDA1	10007	-8.593	8.593	18
FOXM1	2305	-8.584	8.584	17
NCBP2	22916	-8.578	8.578	21
ABHD2	11057	-8.577	8.577	19
CCDC111	201973	8.572	8.572	5
WISP2	8839	8.570	8.570	11
ZNF593	51042	-8.570	8.570	14
SAC3D1	29901	-8.567	8.567	19
MTHFD1	4522	-8.566	8.566	20
EIF2S2	8894	-8.561	8.561	16
ELK1	2002	-8.561	8.561	16
LMAN1	3998	-8.559	8.559	19
CDC123	8872	-8.555	8.555	18
GSPT1	2935	-8.554	8.554	20
GBA2	57704	8.549	8.549	8
RFC3	5983	-8.548	8.548	18
RP1-21O18.1	23254	8.539	8.539	12
LITAF	9516	8.538	8.538	19
A2M	2	8.533	8.533	9
P4HA1	5033	-8.533	8.533	19
MT1M	4499	8.532	8.532	8
FGR	2268	8.528	8.528	20
DAP3	7818	-8.527	8.527	16
FIGF	2277	8.524	8.524	11
MYL6	4637	8.522	8.522	12
LOC728264	728264	8.520	8.520	5
CENPF	1063	-8.519	8.519	19
C14orf28	122525	8.516	8.516	6
HIG2	29923	-8.516	8.516	8
POLR1C	9533	-8.513	8.513	13
ITPR1	3708	8.513	8.513	17
PRKCZ	5590	8.512	8.512	20
CD63	967	8.512	8.512	9
HSPA1A	3303	8.511	8.511	7
CILP2	148113	-8.511	8.511	4
SET	6418	-8.500	8.500	20
EMD	2010	-8.494	8.494	13
KIF2A	3796	-8.488	8.488	16
GLA	2717	-8.487	8.487	9
ANKRD29	147463	8.481	8.481	7
SEC31A	22872	-8.480	8.480	15
IL1R1	3554	8.479	8.479	19
MAPRE1	22919	-8.478	8.478	18
USP53	54532	8.473	8.473	9
SOX13	9580	8.469	8.469	11
PSMC4	5704	-8.465	8.465	17
GRWD1	83743	-8.459	8.459	8
TBRG4	9238	-8.457	8.457	11
SC65	10609	-8.457	8.457	17
OCRL	4952	-8.455	8.455	17
LMOD1	25802	8.440	8.440	18
DDX1	1653	-8.436	8.436	20
FOLR3	2352	8.427	8.427	15
NCOA4	8031	8.423	8.423	21
SDHD	6392	8.420	8.420	14
TIMM10	26519	-8.417	8.417	7
ANXA1	301	8.410	8.410	19
TMED3	23423	-8.402	8.402	12
PSMA5	5686	-8.401	8.401	20
FGFR1	2260	8.398	8.398	21
DDIT4	54541	-8.393	8.393	14
LAD1	3898	-8.393	8.393	15
FSCN1	6624	-8.388	8.388	18
FLII	2314	8.386	8.386	10
DKKL1	27120	-8.376	8.376	6
SND1	27044	-8.376	8.376	20
PSMB7	5695	-8.371	8.371	19
KLHL7	55975	-8.358	8.358	7
RECQL4	9401	-8.358	8.358	12
CUL4B	8450	-8.354	8.354	15
AMPD3	272	-8.352	8.352	16
FAM60A	58516	-8.345	8.345	7
CAND2	23066	8.342	8.342	11
SF3B2	10992	-8.340	8.340	18
PSMD7	5713	-8.339	8.339	17
RNF185	91445	8.336	8.336	4
ZMYM4	9202	-8.327	8.327	14
PPIF	10105	-8.322	8.322	20
SLBP	7884	-8.316	8.316	17
GPM6A	2823	8.313	8.313	18
SUPT4H1	6827	-8.312	8.312	18
SFRS5	6430	8.311	8.311	21
COMP	1311	-8.300	8.300	18
EDNRB	1910	8.287	8.287	9
DTD1	92675	-8.276	8.276	5
KRT33A	3883	8.273	8.273	5
YTHDF1	54915	-8.271	8.271	3
SCGB2A1	4246	8.269	8.269	9
TXNDC5	81567	-8.260	8.260	9
SLC4A4	8671	8.259	8.259	14
PEX13	5194	-8.256	8.256	17
SOX17	64321	8.255	8.255	9
RBMX	27316	-8.253	8.253	20
CA2	760	8.252	8.252	18
N6AMT1	29104	-8.244	8.244	6
ECT2	1894	-8.240	8.240	8
RPL35	11224	-8.237	8.237	19
DAAM2	23500	8.237	8.237	14
TSFM	10102	-8.228	8.228	19
GFOD1	54438	8.223	8.223	7
PDCD6IP	10015	8.222	8.222	10
HFE	3077	-8.218	8.218	15
RPL3	6122	-8.214	8.214	15
CDC45L	8318	-8.199	8.199	11
PARK7	11315	-8.194	8.194	16
VEPH1	79674	8.193	8.193	5
RAD51C	5889	-8.192	8.192	15
AGTR1	185	8.191	8.191	16
ATRX	546	-8.189	8.189	20
C4orf31	79625	8.185	8.185	13
AK1	203	8.182	8.182	10
CAMK1G	57172	-8.181	8.181	5
AP2B1	163	-8.180	8.180	20
WARS2	10352	-8.179	8.179	7
SUSD4	55061	-8.175	8.175	9
SHROOM3	57619	8.173	8.173	10
SERPINH1	871	-8.172	8.172	16
CCT8	10694	-8.172	8.172	20
CKAP4	10970	-8.166	8.166	19
CD81	975	8.163	8.163	19
PCGF1	84759	-8.160	8.160	13
DAD1	1603	-8.158	8.158	21
RBM34	23029	-8.153	8.153	17
C20orf20	55257	-8.153	8.153	7
NFYA	4800	-8.148	8.148	13
DNASE1L3	1776	8.148	8.148	13
SEMA5A	9037	8.148	8.148	18
TIAL1	7073	-8.146	8.146	18
CBFA2T3	863	8.143	8.143	9
YIF1A	10897	-8.141	8.141	18
ZNHIT3	9326	-8.139	8.139	19
XRN2	22803	-8.137	8.137	8
ORC5L	5001	-8.134	8.134	11
ZNF532	55205	-8.131	8.131	11
ADH1C	126	8.128	8.128	11
STMN1	3925	-8.125	8.125	12
EBNA1BP2	10969	-8.124	8.124	18
MRPS14	63931	-8.121	8.121	11
EIF1AX	1964	-8.116	8.116	16
TEK	7010	8.111	8.111	17
XPO5	57510	-8.106	8.106	7
BAT1	7919	-8.106	8.106	17
SERPINA1	5265	8.104	8.104	20
ZNF322A	79692	-8.101	8.101	6
STXBP6	29091	8.101	8.101	10
FXYD3	5349	8.100	8.100	17
ATP9A	10079	-8.096	8.096	11
CHGA	1113	8.094	8.094	11
NQO1	1728	-8.094	8.094	13
LGI4	163175	8.090	8.090	5
MMP12	4321	-8.089	8.089	18
TTC26	79989	-8.068	8.068	7
CPB2	1361	8.065	8.065	19
ATP5A1	498	8.064	8.064	17
STAC	6769	8.063	8.063	17
KDELR3	11015	-8.058	8.058	14
PRPS1	5631	-8.051	8.051	18
STAR	6770	-8.050	8.050	16
CLDN18	51208	8.049	8.049	13
SCNN1B	6338	8.049	8.049	14
ERG	2078	8.048	8.048	18
HSBP1	3281	-8.047	8.047	12
SOD3	6649	8.045	8.045	19
ABCG2	9429	8.042	8.042	13
DDX31	64794	-8.040	8.040	8
MOBKL2A	126308	8.040	8.040	5
NME4	4833	-8.040	8.040	19
PCSK7	9159	8.039	8.039	18
PTPN18	26469	8.038	8.038	17
PSMA6	5687	-8.034	8.034	21
ALDH4A1	8659	-8.031	8.031	16
NR3C2	4306	8.029	8.029	19
TRAPPC2L	51693	-8.028	8.028	7
NUP107	57122	-8.028	8.028	7
EIF3D	8664	-8.027	8.027	12
MRPS12	6183	-8.024	8.024	18
GTF2H1	2965	-8.024	8.024	19
GPR153	387509	8.023	8.023	5
HIST1H4J	8363	-8.023	8.023	6
NRM	11270	-8.014	8.014	13
CCL23	6368	8.012	8.012	12
FKBP14	55033	-8.005	8.005	9
MAPKAPK2	9261	-7.998	7.998	19
MID1	4281	7.994	7.994	12
PAK1	5058	-7.988	7.988	17
SPARCL1	8404	7.988	7.988	21
SERHL2	253190	-7.988	7.988	5
MAL	4118	7.986	7.986	11
STAT1	6772	-7.986	7.986	19
MPV17	4358	-7.985	7.985	19
SST	6750	7.982	7.982	14
ITPA	3704	-7.979	7.979	14
EXOSC3	51010	-7.973	7.973	5
MPHOSPH10	10199	-7.972	7.972	14
MCM4	4173	-7.971	7.971	19
MAP4K4	9448	-7.971	7.971	13
SCAMP2	10066	7.966	7.966	11
SPATS2	65244	-7.966	7.966	8
TCF3	6929	-7.964	7.964	21
EPHB4	2050	-7.964	7.964	20
YWHAG	7532	-7.961	7.961	6
PLEK2	26499	-7.959	7.959	9
ROBO4	54538	7.957	7.957	7
EEF1E1	9521	-7.956	7.956	14
RPS15	6209	-7.954	7.954	12
CCDC34	91057	-7.954	7.954	5
CDK7	1022	-7.953	7.953	20
YIPF2	78992	-7.952	7.952	11
MAD2L1	4085	-7.952	7.952	20
WWC1	23286	7.952	7.952	15
SIP1	8487	-7.944	7.944	14
MEX3A	92312	-7.942	7.942	4
PTGER4	5734	7.941	7.941	18
NCOA1	8648	7.936	7.936	17
RHOBTB2	23221	7.935	7.935	10
IPO11	51194	-7.932	7.932	5
PELI1	57162	7.924	7.924	9
FGD6	55785	-7.918	7.918	9
ADCY5	111	7.912	7.912	4
DNAJC10	54431	-7.911	7.911	8
MEA1	4201	-7.908	7.908	14
ADSL	158	-7.900	7.900	19
UTP14A	10813	-7.897	7.897	8
AZGP1	563	-7.893	7.893	16
TMEM70	54968	-7.886	7.886	8
KIF2C	11004	-7.885	7.885	18
PDE4D	5144	7.878	7.878	16
MAPRE3	22924	-7.869	7.869	17
C1orf187	374946	-7.865	7.865	4
CST4	1472	-7.862	7.862	9
CIZ1	25792	-7.860	7.860	15
PPIE	10450	-7.859	7.859	12
CD151	977	7.858	7.858	21
ANGPTL1	9068	7.856	7.856	6
CDH19	28513	7.852	7.852	13
LIMCH1	22998	7.843	7.843	12
COPB2	9276	-7.830	7.830	22
SDAD1	55153	-7.830	7.830	7
RPL27	6155	-7.824	7.824	14
C20orf103	24141	-7.821	7.821	9
TMEM106C	79022	-7.820	7.820	13
PSMC1	5700	-7.820	7.820	17
ENOX2	10495	-7.819	7.819	19
HBG1	3047	7.813	7.813	6
DHX8	1659	-7.802	7.802	18
RYK	6259	-7.801	7.801	19
CKLF	51192	-7.800	7.800	9
MRPS17	51373	-7.799	7.799	6
PIGS	94005	7.797	7.797	7
LGALS8	3964	-7.795	7.795	17
IL1RL1	9173	7.795	7.795	18
GPD1	2819	7.790	7.790	13
AMD1	262	-7.790	7.790	21
UNC13B	10497	7.786	7.786	12
SCGB1D2	10647	7.785	7.785	8
TNNC1	7134	7.777	7.777	6
MAP7D1	55700	7.774	7.774	8
BOLA2	552900	-7.773	7.773	12
JUND	3727	7.771	7.771	19
TMEM147	10430	-7.771	7.771	11
EIF3M	10480	-7.770	7.770	14
TP53I3	9540	7.768	7.768	14
HOMER3	9454	-7.767	7.767	11
CGREF1	10669	-7.763	7.763	14
DUSP22	56940	7.762	7.762	9
PTS	5805	-7.760	7.760	13
ALG1	56052	-7.758	7.758	6
NME2	4831	-7.754	7.754	11
SH2B3	10019	7.751	7.751	11
KIF5C	3800	7.751	7.751	13
HLTF	6596	-7.746	7.746	17
RELN	5649	7.745	7.745	17
RPL22	6146	-7.745	7.745	14
YARS	8565	-7.742	7.742	18
RPL8	6132	-7.740	7.740	15
CST3	1471	7.740	7.740	12
ZWINT	11130	-7.739	7.739	12
ITGA3	3675	7.732	7.732	18
LCP1	3936	7.732	7.732	19
ZNF200	7752	-7.729	7.729	13
CDC34	997	-7.725	7.725	19
C11orf9	745	7.717	7.717	11
ZNF93	81931	-7.713	7.713	7
MNX1	3110	-7.711	7.711	7
RRM1	6240	-7.709	7.709	19
PIP5K1B	8395	7.708	7.708	10
SUPT16H	11198	-7.706	7.706	8
LRP2	4036	7.705	7.705	17
SNRPD3	6634	-7.705	7.705	19
CRIPT	9419	-7.703	7.703	10
RCSD1	92241	7.701	7.701	4
RPLP0	6175	-7.700	7.700	18
DNAJC9	23234	-7.692	7.692	10
YWHAQ	10971	-7.690	7.690	19
EEF1A2	1917	-7.689	7.689	15
H2AFZ	3015	-7.688	7.688	17
AARS	16	-7.687	7.687	19
PRMT1	3276	-7.686	7.686	19
RPS15A	6210	-7.685	7.685	17
IRAK1	3654	-7.681	7.681	17
VPS35	55737	-7.677	7.677	9
COPS6	10980	-7.676	7.676	16
TNFSF13	8741	7.672	7.672	15
MAOB	4129	7.667	7.667	17
RASSF2	9770	7.663	7.663	15
TMEM183A	92703	-7.661	7.661	12
LAMA3	3909	7.657	7.657	18
PTRH2	51651	-7.657	7.657	6
ESM1	11082	-7.655	7.655	16
WASF1	8936	-7.653	7.653	18
RIF1	55183	-7.643	7.643	16
BTN2A1	11120	-7.642	7.642	18
MMP14	4323	-7.637	7.637	20
AOF1	221656	-7.637	7.637	6
POSTN	10631	-7.628	7.628	20
RAD1	5810	-7.628	7.628	13
SLC35D1	23169	-7.627	7.627	17
GYPC	2995	7.622	7.622	17
NTSR2	23620	-7.620	7.620	11
MPPE1	65258	7.619	7.619	12
SLMO1	10650	-7.619	7.619	12
PTRF	284119	7.615	7.615	16
RPL30	6156	-7.614	7.614	15
CXCL12	6387	7.613	7.613	19
BAT2D1	23215	-7.613	7.613	13
PLXNC1	10154	-7.612	7.612	14
P2RY11	5032	7.610	7.610	6
LIMS2	55679	7.609	7.609	7
SUV39H2	79723	-7.607	7.607	8
CES1	1066	7.606	7.606	18
ANKS1A	23294	7.604	7.604	17
TBL1XR1	79718	-7.602	7.602	7
TACC2	10579	7.598	7.598	10
AHSA1	10598	-7.595	7.595	12
BAG1	573	7.591	7.591	16
FBXO28	23219	-7.588	7.588	13
BUB1	699	-7.588	7.588	12
KIAA1908	114796	7.588	7.588	4
SNRPF	6636	-7.588	7.588	19
ACACB	32	7.586	7.586	15
CDR2	1039	-7.586	7.586	18
C4BPB	725	-7.585	7.585	15
H2AFX	3014	-7.583	7.583	15
CBX7	23492	7.583	7.583	6
MAPK13	5603	-7.564	7.564	13
BRCA1	672	-7.550	7.550	18
CPD	1362	-7.550	7.550	17
WDR8	49856	-7.549	7.549	10
H2AFY	9555	-7.539	7.539	13
SMCHD1	23347	-7.537	7.537	10
KHDRBS1	10657	-7.536	7.536	17
TMEM38B	55151	-7.532	7.532	8
SESN2	83667	7.530	7.530	5
ASRGL1	80150	7.522	7.522	8
MNAT1	4331	-7.520	7.520	20
KIAA1549	57670	-7.516	7.516	5
RNF113A	7737	-7.513	7.513	17
PPAP2C	8612	-7.512	7.512	12
LRP12	29967	-7.501	7.501	6
PQBP1	10084	-7.493	7.493	11
ZNF259	8882	-7.493	7.493	12
KIAA1377	57562	7.491	7.491	5
CYP2S1	29785	-7.488	7.488	4
TSPAN5	10098	-7.486	7.486	14
AATF	26574	-7.486	7.486	12
TPPP3	51673	7.477	7.477	9
STRA13	201254	-7.474	7.474	18
TPD52	7163	-7.473	7.473	19
RNF213	57674	-7.473	7.473	5
EGR2	1959	7.471	7.471	19
EXOSC5	56915	-7.470	7.470	8
EED	8726	-7.462	7.462	17
RNF139	11236	-7.460	7.460	12
MMRN2	79812	7.459	7.459	7
BAMBI	25805	-7.458	7.458	18
ADH4	127	7.457	7.457	6
TRIP12	9320	-7.452	7.452	18
TMEM9	252839	-7.452	7.452	5
KIF23	9493	-7.449	7.449	17
C6orf153	88745	-7.448	7.448	6
NUFIP1	26747	-7.447	7.447	9
ERAL1	26284	-7.445	7.445	12
RPS6KA2	6196	7.444	7.444	18
ADH6	130	7.444	7.444	10
C2orf27	29798	-7.441	7.441	14
CEACAM5	1048	-7.440	7.440	20
TBCE	6905	-7.437	7.437	17
ESR1	2099	7.436	7.436	17
PRKAG1	5571	-7.429	7.429	13
C6orf105	84830	7.423	7.423	4
FLNA	2316	7.422	7.422	19
SEC13	6396	-7.421	7.421	22
ALOX5	240	7.421	7.421	20
CDC25A	993	-7.419	7.419	21
CIAO1	9391	-7.417	7.417	16
EFEMP1	2202	7.410	7.410	17
MAP4K5	11183	-7.409	7.409	17
SERGEF	26297	-7.405	7.405	8
ID4	3400	7.404	7.404	15
TSC22D3	1831	7.404	7.404	16
MGC13057	84281	7.403	7.403	4
RHOA	387	7.402	7.402	19
MRPL23	6150	-7.401	7.401	20
PLS3	5358	-7.398	7.398	12
SLC1A5	6510	-7.396	7.396	18
KCTD12	115207	7.396	7.396	10
RAB11FIP1	80223	7.395	7.395	9
INVS	27130	-7.393	7.393	14
PODXL	5420	7.390	7.390	12
FAM91A1	157769	-7.389	7.389	4
COL6A3	1293	-7.388	7.388	19
SMAD5	4090	-7.387	7.387	19
CCNA2	890	-7.387	7.387	21
HTRA2	27429	-7.384	7.384	11
MTFR1	9650	-7.382	7.382	19
PTK7	5754	-7.382	7.382	17
C6orf129	154467	-7.380	7.380	4
TRIM28	10155	-7.374	7.374	20
GLE1	2733	-7.371	7.371	13
GTF2I	2969	-7.369	7.369	16
HDAC2	3066	-7.364	7.364	17
GNS	2799	-7.363	7.363	19
ERCC1	2067	-7.363	7.363	20
POLB	5423	-7.361	7.361	19
FADS1	3992	-7.361	7.361	14
YKT6	10652	-7.360	7.360	15
FMNL1	752	7.355	7.355	12
CALM2	805	7.355	7.355	18
OR2A9P	441295	7.344	7.344	6
COL16A1	1307	-7.342	7.342	19
RBM35B	80004	7.341	7.341	10
ARHGAP18	93663	-7.336	7.336	4
PRUNE	58497	-7.336	7.336	11
CD59	966	7.333	7.333	16
EPHB2	2048	-7.332	7.332	19
CPM	1368	7.332	7.332	18
CACNG4	27092	7.329	7.329	9
SPTBN1	6711	7.324	7.324	13
CXorf40A	91966	-7.318	7.318	10
BCL6	604	7.317	7.317	19
ZFP3	124961	7.316	7.316	4
SLC35B1	10237	-7.314	7.314	19
GATA3	2625	7.314	7.314	19
TCEA1	6917	-7.311	7.311	20
TIMP3	7078	7.309	7.309	19
STYX	6815	-7.302	7.302	5
COMMD5	28991	-7.301	7.301	6
C18orf54	162681	-7.299	7.299	4
FLJ40125	147699	-7.299	7.299	5
LAMP2	3920	-7.293	7.293	18
RBM35A	54845	7.292	7.292	6
NACA	4666	-7.291	7.291	17
SFTPC	6440	7.286	7.286	15
SEPP1	6414	7.281	7.281	20
GALNT12	79695	7.281	7.281	8
STX11	8676	7.279	7.279	13
PPAT	5471	-7.276	7.276	14
CASP3	836	-7.276	7.276	17
SLC17A2	10246	-7.276	7.276	14
SFRS17A	8227	-7.276	7.276	15
MBD4	8930	-7.273	7.273	15
LOC387647	387647	7.269	7.269	5
DNMT3A	1788	-7.267	7.267	8
KCTD14	65987	7.261	7.261	5
GPR177	79971	7.261	7.261	8
ZNF263	10127	-7.261	7.261	14
PTCD3	55037	-7.260	7.260	11
NKRF	55922	-7.255	7.255	16
NUFIP2	57532	-7.247	7.247	8
SCP2	6342	7.245	7.245	11
ZYX	7791	7.242	7.242	15
PHF7	51533	7.238	7.238	8
SIAH2	6478	-7.234	7.234	16
SLC4A3	6508	-7.230	7.230	17
HLA-B	3106	7.230	7.230	16
TTC9C	283237	-7.230	7.230	3
HIPK2	28996	7.229	7.229	12
PROS1	5627	7.229	7.229	18
SEC22B	9554	-7.224	7.224	13
SMARCE1	6605	-7.218	7.218	8
MALL	7851	7.217	7.217	17
ATP1A3	478	7.216	7.216	4
GPR108	56927	7.208	7.208	6
C9orf61	9413	7.207	7.207	18
SSH1	54434	7.204	7.204	11
ABCA3	21	7.203	7.203	18
TUBG1	7283	-7.200	7.200	18
C22orf13	83606	7.200	7.200	4
ACAA1	30	7.198	7.198	15
SMOX	54498	-7.197	7.197	16
ANGPT2	285	-7.197	7.197	14
RDH11	51109	-7.193	7.193	12
CALML4	91860	7.192	7.192	7
NHSL1	57224	7.192	7.192	5
WDHD1	11169	-7.191	7.191	12
AZIN1	51582	-7.190	7.190	15
PREB	10113	-7.188	7.188	7
GNAS	2778	-7.184	7.184	16
SHOX	6473	-7.184	7.184	8
CCDC25	55246	7.179	7.179	10
WIF1	11197	7.178	7.178	13
HIF1A	3091	-7.176	7.176	20
FAM83D	81610	-7.175	7.175	6
ABLIM1	3983	7.174	7.174	21
BCL2L1	598	-7.170	7.170	18
CSMD2	114784	-7.168	7.168	3
UTP15	84135	-7.168	7.168	7
C2orf37	80067	-7.167	7.167	6
ZNF423	23090	7.166	7.166	11
ENDOD1	23052	7.165	7.165	10
CPEB1	64506	-7.164	7.164	6
CPSF4	10898	-7.163	7.163	12
PDK4	5166	7.159	7.159	18
BASP1	10409	-7.159	7.159	12
LRRC15	131578	-7.156	7.156	13
BUB1B	701	-7.154	7.154	13
CAP2	10486	7.152	7.152	13
ELF3	1999	7.147	7.147	18
KCNAB1	7881	7.145	7.145	18
RNASEH2A	10535	-7.141	7.141	12
RAC3	5881	-7.140	7.140	14
FBL	2091	-7.131	7.131	13
SLC25A6	293	-7.127	7.127	19
SLC25A14	9016	-7.126	7.126	14
MMP13	4322	-7.126	7.126	16
JARID1B	10765	-7.124	7.124	13
DISC1	27185	-7.124	7.124	11
TIMM23	10431	-7.122	7.122	7
CDCA5	113130	-7.121	7.121	7
PAPOLA	10914	-7.121	7.121	18
MGC13005	84771	-7.120	7.120	4
C13orf27	93081	-7.119	7.119	10
IDS	3423	-7.116	7.116	17
TARS	6897	-7.110	7.110	15
GPD1L	23171	7.105	7.105	19
KCNH3	23416	7.103	7.103	4
TRAFD1	10906	-7.100	7.100	15
TCOF1	6949	-7.096	7.096	17
PAFAH2	5051	7.094	7.094	15
NUDT11	55190	-7.094	7.094	8
TTK	7272	-7.090	7.090	8
ADAM19	8728	-7.090	7.090	12
PFDN5	5204	-7.086	7.086	10
TMTC1	83857	7.086	7.086	8
FOXP4	116113	-7.077	7.077	5
KIAA0101	9768	-7.076	7.076	18
PPP1R8	5511	-7.073	7.073	19
RGAG4	340526	7.072	7.072	4
GLO1	2739	-7.072	7.072	18
RNGTT	8732	-7.070	7.070	11
RPS4X	6191	-7.069	7.069	14
WDR33	55339	-7.064	7.064	10
PABPC4	8761	-7.063	7.063	21
LPHN2	23266	7.061	7.061	14
CRIP2	1397	7.060	7.060	18
TMEM100	55273	7.056	7.056	7
SOCS2	8835	7.056	7.056	14
DOPEY1	23033	-7.055	7.055	10
TMED2	10959	-7.049	7.049	18
NXT1	29107	-7.043	7.043	7
IDH1	3417	-7.042	7.042	16
TPSAB1	7177	7.040	7.040	11
TMEM2	23670	7.039	7.039	8
ATAD2	29028	-7.038	7.038	9
SSBP1	6742	-7.037	7.037	20
ABCD3	5825	7.037	7.037	13
C7orf44	55744	-7.037	7.037	12
PHF20L1	51105	-7.033	7.033	10
AKR1B1	231	7.031	7.031	17
POLA2	23649	-7.027	7.027	18
POLA1	5422	-7.025	7.025	15
CXCL6	6372	-7.025	7.025	11
TOMM70A	9868	-7.024	7.024	15
DYNLT3	6990	-7.023	7.023	19
CLCN3	1182	-7.022	7.022	17
NAT9	26151	-7.021	7.021	12
TGFB1I1	7041	7.018	7.018	14
TAF9	6880	-7.018	7.018	17
USP39	10713	-7.014	7.014	10
THRB	7068	7.012	7.012	18
PTDSS1	9791	-7.006	7.006	20
TPD52L2	7165	-7.006	7.006	13
SLC25A20	788	7.002	7.002	11
AKR1B10	57016	7.000	7.000	11
NSMCE1	197370	-6.998	6.998	8
SLC43A3	29015	6.998	6.998	10
NOV	4856	6.996	6.996	11
AP1S3	130340	-6.994	6.994	4
SSTR1	6751	6.992	6.992	7
NEK6	10783	-6.986	6.986	7
SVEP1	79987	6.986	6.986	15
LDB2	9079	6.984	6.984	14
RPA1	6117	-6.982	6.982	18
HMGB2	3148	-6.982	6.982	16
SOSTDC1	25928	6.980	6.980	11
C1orf9	51430	-6.980	6.980	12
IMPDH1	3614	-6.977	6.977	20
RHOJ	57381	6.977	6.977	7
PAPSS2	9060	6.976	6.976	18
ANGPTL2	23452	-6.975	6.975	10
CLYBL	171425	6.975	6.975	4
ZNF395	55893	6.975	6.975	10
ZC3H8	84524	-6.975	6.975	4
SLC39A8	64116	6.971	6.971	11
RPS9	6203	-6.971	6.971	19
PRPF6	24148	-6.971	6.971	14
NAT5	51126	-6.967	6.967	5
SMC1A	8243	-6.963	6.963	18
ANKRD1	27063	6.962	6.962	18
MAP3K11	4296	6.961	6.961	20
ALDH1B1	219	-6.961	6.961	8
PSMD11	5717	-6.960	6.960	18
PSMB1	5689	-6.959	6.959	20
DGCR6	8214	-6.959	6.959	14
SFTPA1B	6435	6.954	6.954	9
C9orf119	375757	6.953	6.953	4
CSNK1E	1454	-6.951	6.951	21
DEK	7913	-6.949	6.949	17
SULT4A1	25830	-6.947	6.947	14
SNAP25	6616	-6.947	6.947	19
CD34	947	6.944	6.944	20
C9orf5	23731	6.941	6.941	7
DST	667	6.941	6.941	21
SCGB1A1	7356	6.937	6.937	16
KIAA0196	9897	-6.934	6.934	16
PRKCD	5580	6.934	6.934	20
MTMR1	8776	-6.934	6.934	14
ZNF318	24149	-6.928	6.928	12
HLA-C	3107	6.923	6.923	12
SLC4A2	6522	-6.922	6.922	20
LRRK2	120892	6.921	6.921	4
CNO	55330	-6.918	6.918	5
ARHGAP28	79822	-6.917	6.917	7
TSPYL5	85453	-6.915	6.915	11
CYP1A2	1544	6.913	6.913	6
CSNK1A1	1452	-6.912	6.912	22
PTGES3	10728	-6.906	6.906	19
TUBA3D	113457	-6.901	6.901	4
SUB1	10923	-6.894	6.894	16
MAN2A1	4124	-6.894	6.894	18
CCT6B	10693	-6.892	6.892	16
RERG	85004	6.891	6.891	7
CCRL1	51554	6.891	6.891	7
C11orf61	79684	6.888	6.888	6
GRN	2896	6.888	6.888	19
PTK2B	2185	6.887	6.887	17
PJA1	64219	-6.886	6.886	6
PSMD3	5709	-6.885	6.885	13
SEC22A	26984	-6.885	6.885	11
EAPP	55837	-6.885	6.885	12
TTLL12	23170	-6.881	6.881	16
RPL39L	116832	-6.879	6.879	10
MIF	4282	-6.879	6.879	10
TAPBPL	55080	6.874	6.874	6
DUS4L	11062	-6.871	6.871	8
LEPREL1	55214	6.870	6.870	7
NTN4	59277	6.869	6.869	6
TMPO	7112	-6.867	6.867	16
ZNF410	57862	-6.866	6.866	19
ATP5B	506	6.865	6.865	13
FBXO5	26271	-6.865	6.865	8
CAPZA2	830	6.862	6.862	19
YWHAZ	7534	-6.862	6.862	21
RPL19	6143	-6.860	6.860	20
TULP3	7289	-6.858	6.858	12
CNN2	1265	-6.855	6.855	14
PMAIP1	5366	-6.853	6.853	16
NSUN2	54888	-6.853	6.853	5
S100P	6286	-6.851	6.851	19
CRLF3	51379	-6.851	6.851	13
SCARA5	286133	6.850	6.850	5
CCNF	899	-6.847	6.847	17
C10orf128	170371	6.847	6.847	4
ODF2	4957	-6.846	6.846	15
CA3	761	6.844	6.844	11
MCM2	4171	-6.843	6.843	15
SATB1	6304	6.843	6.843	19
HS3ST1	9957	-6.841	6.841	14
C4orf10	317648	-6.840	6.840	15
CHI3L2	1117	6.838	6.838	17
ARPP-19	10776	-6.835	6.835	10
CDC5L	988	-6.833	6.833	19
FANCI	55215	-6.827	6.827	14
RND3	390	6.824	6.824	18
MANEA	79694	-6.822	6.822	6
SEC14L1	6397	6.818	6.818	18
SLC38A6	145389	-6.814	6.814	13
CRIP1	1396	6.813	6.813	19
GINS2	51659	-6.811	6.811	8
PHKA1	5255	-6.809	6.809	16
FADD	8772	-6.807	6.807	19
ASB3	51130	6.806	6.806	5
THOC2	57187	-6.804	6.804	10
RUVBL2	10856	-6.803	6.803	12
HAX1	10456	-6.802	6.802	21
ABHD14B	84836	6.802	6.802	4
CD44	960	-6.801	6.801	17
CX3CR1	1524	6.796	6.796	19
UBD	10537	-6.796	6.796	10
SNAPC4	6621	6.794	6.794	9
SP140	11262	-6.794	6.794	18
TLK2	11011	-6.792	6.792	19
FOXO3	2309	6.790	6.790	15
GTF2H5	404672	-6.790	6.790	13
GTF2F2	2963	-6.789	6.789	19
LTBR	4055	-6.788	6.788	21
PADI2	11240	6.787	6.787	8
ECH1	1891	6.782	6.782	15
SIM2	6493	-6.781	6.781	15
CDH13	1012	6.778	6.778	14
KIAA1609	57707	-6.778	6.778	7
RABGGTB	5876	-6.777	6.777	18
EFNA4	1945	-6.776	6.776	10
C7	730	6.776	6.776	20
CSTB	1476	-6.776	6.776	11
C9orf16	79095	-6.772	6.772	12
VAV3	10451	6.771	6.771	10
LOC399959	399959	6.770	6.770	5
SGCE	8910	6.770	6.770	13
ABT1	29777	-6.766	6.766	7
ACADM	34	6.765	6.765	13
MEOX1	4222	6.764	6.764	20
E2F5	1875	-6.763	6.763	18
FAM69A	388650	-6.762	6.762	9
TSPAN9	10867	-6.760	6.760	9
ZBTB7B	51043	-6.755	6.755	9
EFTUD2	9343	-6.750	6.750	10
SAP30	8819	-6.748	6.748	12
COX7A1	1346	6.747	6.747	17
MRPS18B	28973	-6.747	6.747	14
GCLC	2729	-6.746	6.746	20
PPIA	5478	-6.745	6.745	9
ACSL6	23305	-6.742	6.742	15
VKORC1	79001	-6.741	6.741	7
SLC26A2	1836	6.740	6.740	19
SMARCA5	8467	-6.738	6.738	14
SENP5	205564	-6.737	6.737	14
CKAP2	26586	-6.737	6.737	9
MMP10	4319	-6.736	6.736	17
COIL	8161	-6.733	6.733	17
MTAP	4507	-6.732	6.732	17
PLAGL1	5325	6.731	6.731	18
DMXL1	1657	6.731	6.731	13
RBCK1	10616	-6.731	6.731	14
RPLP1	6176	-6.729	6.729	17
NFIC	4782	6.729	6.729	18
MEGF6	1953	6.728	6.728	9
SEMA6D	80031	6.724	6.724	9
HBXIP	10542	-6.723	6.723	11
NARG1	80155	-6.722	6.722	7
ADAMTSL4	54507	6.721	6.721	11
RPL36A	6173	-6.720	6.720	7
SCARA3	51435	6.720	6.720	10
LSM6	11157	-6.719	6.719	10
CAPNS1	826	6.716	6.716	20
NARF	26502	-6.716	6.716	9
EHD1	10938	6.715	6.715	14
C17orf39	79018	-6.714	6.714	8
CHEK1	1111	-6.713	6.713	16
GJA4	2701	6.707	6.707	17
PAK2	5062	-6.704	6.704	19
TRIM59	286827	-6.704	6.704	5
TUBB3	10381	-6.704	6.704	13
CXorf15	55787	-6.702	6.702	7
PLCD4	84812	6.698	6.698	5
LGI1	9211	6.696	6.696	11
CNPY2	10330	-6.696	6.696	13
MAPK8	5599	-6.696	6.696	20
CARHSP1	23589	-6.696	6.696	12
PUS1	80324	-6.694	6.694	11
GDPD2	54857	6.693	6.693	6
LYZ	4069	6.693	6.693	12
RAB23	51715	-6.684	6.684	9
PSMD8	5714	-6.682	6.682	19
POLR2D	5433	-6.680	6.680	10
BANF1	8815	-6.680	6.680	12
USP46	64854	-6.679	6.679	11
BET1	10282	-6.678	6.678	18
ABAT	18	-6.673	6.673	16
TIA1	7072	-6.672	6.672	20
PRIM1	5557	-6.670	6.670	21
LSM2	57819	-6.670	6.670	12
MRRF	92399	-6.670	6.670	7
ACVR2A	92	6.668	6.668	19
MAGEA2B	266740	6.667	6.667	2
NUDCD1	84955	-6.667	6.667	4
ACADS	35	6.667	6.667	10
POLE2	5427	-6.666	6.666	13
SLC25A18	83733	6.666	6.666	4
CEBPZ	10153	-6.664	6.664	14
TOX3	27324	-6.664	6.664	11
CLPP	8192	-6.660	6.660	21
BMS1	9790	-6.658	6.658	17
CAPN3	825	6.652	6.652	16
TMEM50A	23585	6.648	6.648	11
MYLK	4638	6.648	6.648	20
PGC	5225	6.646	6.646	11
C11orf10	746	-6.645	6.645	9
ATP1A1	476	6.645	6.645	9
UBE2N	7334	-6.642	6.642	18
SMG1	23049	-6.641	6.641	19
PRDX1	5052	-6.640	6.640	19
C15orf39	56905	6.640	6.640	13
ARCN1	372	-6.639	6.639	17
PRMT5	10419	-6.637	6.637	15
CDH6	1004	6.635	6.635	17
MOCS1	4337	6.633	6.633	12
MRPS10	55173	-6.632	6.632	11
ABCA8	10351	6.631	6.631	13
SNRPD2	6633	-6.630	6.630	20
SAMM50	25813	-6.630	6.630	8
PARVB	29780	-6.629	6.629	11
ENO1	2023	-6.627	6.627	18
PNO1	56902	-6.627	6.627	18
CLIC3	9022	6.626	6.626	9
HS3ST3A1	9955	-6.623	6.623	7
CLEC3B	7123	6.622	6.622	18
CNNM4	26504	6.619	6.619	8
POLR2B	5431	-6.617	6.617	19
RTCD1	8634	-6.616	6.616	19
PRELP	5549	6.616	6.616	14
CDCA4	55038	-6.614	6.614	6
MXD4	10608	6.612	6.612	16
AVPI1	60370	6.611	6.611	9
RIMBP2	23504	-6.611	6.611	14
SNHG1	23642	-6.610	6.610	4
OAS3	4940	-6.609	6.609	7
DCBLD1	285761	-6.608	6.608	5
AQP3	360	6.604	6.604	20
MDFI	4188	-6.604	6.604	17
POM121	9883	-6.598	6.598	12
XPO1	7514	-6.597	6.597	17
SPRY1	10252	6.597	6.597	12
TCEB2	6923	-6.596	6.596	15
PCDHGC3	5098	6.594	6.594	20
FUBP1	8880	-6.593	6.593	20
RNPS1	10921	-6.593	6.593	17
KCND2	3751	-6.591	6.591	6
NAT10	55226	-6.590	6.590	8
ZFR	51663	-6.590	6.590	19
RPL10	6134	-6.589	6.589	14
CLSTN3	9746	-6.588	6.588	11
MAGED1	9500	-6.587	6.587	11
EPSTI1	94240	-6.587	6.587	4
TIE1	7075	6.583	6.583	21
THAP8	199745	-6.583	6.583	5
MAP3K5	4217	-6.579	6.579	19
TNFAIP6	7130	-6.577	6.577	18
ADAR	103	-6.576	6.576	19
MSH2	4436	-6.575	6.575	18
PAAF1	80227	-6.575	6.575	8
ICAM4	3386	6.575	6.575	9
TMBIM4	51643	6.568	6.568	9
NKIRAS1	28512	6.567	6.567	5
VCP	7415	-6.563	6.563	8
FAM98A	25940	-6.562	6.562	11
SMARCC1	6599	-6.561	6.561	18
GALNT1	2589	-6.560	6.560	13
RBM4	5936	-6.559	6.559	21
WDR3	10885	-6.559	6.559	7
TROVE2	6738	-6.559	6.559	18
ARPC1B	10095	-6.559	6.559	18
CDRT4	284040	6.555	6.555	4
ZFP30	22835	-6.554	6.554	7
DCTD	1635	-6.554	6.554	11
RABGAP1L	9910	-6.553	6.553	13
CCDC50	152137	6.547	6.547	7
RAB1A	5861	-6.546	6.546	19
NUP133	55746	-6.543	6.543	11
THNSL2	55258	-6.542	6.542	7
NCF4	4689	6.542	6.542	15
FMO3	2328	6.541	6.541	18
IL18RAP	8807	6.540	6.540	9
GPR89B	51463	-6.539	6.539	7
RARS2	57038	-6.538	6.538	8
GLRX3	10539	-6.537	6.537	13
STX10	8677	-6.537	6.537	11
RGS20	8601	-6.534	6.534	11
PANX1	24145	-6.531	6.531	12
RANGAP1	5905	-6.530	6.530	15
IL13RA2	3598	-6.529	6.529	17
PYY2	23615	6.527	6.527	3
PSME4	23198	-6.526	6.526	19
SLC6A4	6532	6.524	6.524	14
ARPC1A	10552	-6.524	6.524	19
TAP1	6890	-6.523	6.523	18
PLK4	10733	-6.520	6.520	16
C8orf59	401466	-6.520	6.520	4
CNTNAP3	79937	6.519	6.519	3
USP9X	8239	-6.518	6.518	19
KIAA0090	23065	-6.517	6.517	17
LYPLA1	10434	-6.516	6.516	12
HLA-DPB1	3115	6.515	6.515	21
SERPINB4	6318	-6.515	6.515	16
LIG3	3980	-6.510	6.510	18
IDH3G	3421	-6.507	6.507	15
RPS21	6227	-6.504	6.504	16
RAP1A	5906	6.504	6.504	20
PNOC	5368	6.502	6.502	16
CLDN5	7122	6.499	6.499	16
MAPK14	1432	-6.495	6.495	20
TLK1	9874	-6.495	6.495	18
KLRB1	3820	6.494	6.494	13
RPS16	6217	-6.492	6.492	19
SLC25A13	10165	-6.490	6.490	11
TBL2	26608	-6.489	6.489	14
TNIP1	10318	6.488	6.488	20
MBP	4155	6.487	6.487	20
CSK	1445	-6.486	6.486	19
ZNF131	7690	-6.484	6.484	17
SCO1	6341	6.481	6.481	3
ASTN2	23245	-6.481	6.481	12
SRPK1	6732	-6.479	6.479	11
CLIC1	1192	-6.476	6.476	16
PLEKHH1	57475	6.474	6.474	6
SGOL2	151246	-6.474	6.474	5
KRT8P12	90133	-6.474	6.474	7
PRKX	5613	6.472	6.472	12
DHX35	60625	-6.470	6.470	8
C1orf38	9473	6.468	6.468	14
COL1A1	1277	-6.467	6.467	14
TMEM39A	55254	-6.466	6.466	9
CPA3	1359	6.465	6.465	9
ST3GAL4	6484	-6.464	6.464	18
NXT2	55916	-6.462	6.462	7
CALM1	801	6.460	6.460	16
POLR2J	5439	-6.459	6.459	19
C19orf52	90580	6.458	6.458	3
SDC1	6382	-6.457	6.457	10
ADHFE1	137872	6.456	6.456	7
APOC1	341	-6.453	6.453	13
EPRS	2058	-6.452	6.452	19
PKM2	5315	-6.451	6.451	14
DDX55	57696	-6.451	6.451	6
TMEM159	57146	-6.448	6.448	12
ADCY7	113	-6.448	6.448	18
IQGAP2	10788	6.447	6.447	20
TCF7L2	6934	6.447	6.447	20
ZXDA	7789	-6.446	6.446	9
TMOD1	7111	6.445	6.445	13
FKBP4	2288	-6.444	6.444	18
S100A2	6273	-6.441	6.441	16
SPINK1	6690	-6.441	6.441	15
CFB	629	-6.440	6.440	19
CUL4A	8451	-6.440	6.440	18
LDHB	3945	-6.437	6.437	11
C15orf23	90417	-6.435	6.435	5
NLRX1	79671	6.433	6.433	7
MFAP1	4236	-6.431	6.431	19
TRAF5	7188	-6.430	6.430	18
CD37	951	6.428	6.428	19
GPAM	57678	6.427	6.427	6
AMT	275	6.427	6.427	9
HIST1H2BG	8339	6.426	6.426	2
CREBZF	58487	-6.422	6.422	12
POLR2K	5440	-6.421	6.421	20
RDH5	5959	6.418	6.418	9
NID2	22795	-6.418	6.418	18
ATP6V1F	9296	-6.414	6.414	17
ATP6V1G1	9550	-6.414	6.414	14
ABCB1	5243	6.413	6.413	20
CXXC4	80319	-6.413	6.413	9
TWSG1	57045	-6.411	6.411	8
RRS1	23212	-6.405	6.405	17
FOLR2	2350	6.405	6.405	18
C7orf10	79783	-6.401	6.401	8
DPM1	8813	-6.400	6.400	19
SALL4	57167	-6.399	6.399	4
RPS13	6207	-6.395	6.395	13
INTS8	55656	-6.393	6.393	7
RAB11B	9230	-6.392	6.392	16
ITIH5	80760	6.387	6.387	7
CADM1	23705	6.384	6.384	12
SH2D4A	63898	-6.383	6.383	9
EXOC5	10640	-6.379	6.379	14
NUP62	23636	-6.376	6.376	21
ANKDD1A	348094	6.375	6.375	11
RPL24	6152	-6.374	6.374	6
PDIA3	2923	-6.372	6.372	20
S100A11	6282	-6.371	6.371	16
TXN	7295	-6.364	6.364	16
HNRNPU	3192	-6.363	6.363	20
GNG11	2791	6.363	6.363	16
EFNA3	1944	-6.359	6.359	15
RQCD1	9125	-6.358	6.358	16
MAPK9	5601	-6.357	6.357	18
MTMR2	8898	-6.356	6.356	16
HHEX	3087	6.355	6.355	17
HIST1H2BI	8346	6.355	6.355	5
CYP1A1	1543	6.353	6.353	13
ALDH1A1	216	6.353	6.353	15
KIAA1632	57724	6.350	6.350	5
DDX21	9188	-6.349	6.349	19
CLPTM1L	81037	-6.348	6.348	6
ACADVL	37	6.348	6.348	15
ACTA2	59	6.348	6.348	20
AASDHPPT	60496	-6.346	6.346	10
C14orf132	56967	6.346	6.346	13
KIAA1324	57535	6.346	6.346	7
MAP4	4134	6.346	6.346	20
CABLES1	91768	6.344	6.344	4
SNRPB2	6629	-6.342	6.342	17
ZRANB1	54764	6.342	6.342	8
ABCB10	23456	-6.342	6.342	16
FEZ1	9638	6.341	6.341	17
HEXIM1	10614	6.340	6.340	15
ABL2	27	-6.339	6.339	14
ERH	2079	-6.337	6.337	15
WDR91	29062	6.336	6.336	9
SEC24D	9871	-6.336	6.336	14
GNPAT	8443	-6.332	6.332	15
TNPO3	23534	-6.331	6.331	14
C6orf108	10591	-6.331	6.331	15
ZWILCH	55055	-6.329	6.329	7
CCL2	6347	6.328	6.328	21
GRASP	160622	6.328	6.328	4
UGT2B7	7364	6.328	6.328	12
GNE	10020	-6.327	6.327	14
USP13	8975	-6.327	6.327	18
FKBP10	60681	-6.327	6.327	9
SCHIP1	29970	6.325	6.325	12
IGFBP3	3486	-6.324	6.324	10
PGDS	27306	6.322	6.322	9
RFC5	5985	-6.320	6.320	15
KRT4	3851	6.319	6.319	19
HOXA10	3206	-6.319	6.319	7
TIMM9	26520	-6.315	6.315	7
SLC6A14	11254	6.315	6.315	6
RPS6KB2	6199	-6.314	6.314	15
EPHX2	2053	6.313	6.313	19
NME3	4832	-6.313	6.313	20
SOHLH2	54937	-6.311	6.311	6
C17orf71	55181	-6.310	6.310	6
PMM2	5373	-6.308	6.308	13
GTF3A	2971	-6.304	6.304	13
SGSM1	129049	6.304	6.304	4
NUP85	79902	-6.303	6.303	10
PCTK1	5127	-6.301	6.301	19
ZIC2	7546	-6.298	6.298	9
EIF3I	8668	-6.294	6.294	17
KRT10	3858	-6.294	6.294	15
HIST1H4C	8364	-6.288	6.288	12
RPL31	6160	-6.286	6.286	19
SFXN3	81855	-6.285	6.285	10
KTELC1	56983	-6.285	6.285	6
DCUN1D5	84259	-6.284	6.284	6
TJP1	7082	6.284	6.284	11
PSMD13	5719	-6.283	6.283	12
CDS2	8760	-6.282	6.282	11
TGDS	23483	-6.281	6.281	13
SORCS3	22986	-6.279	6.279	10
SORBS3	10174	6.278	6.278	13
SYNCRIP	10492	-6.278	6.278	15
PCDH9	5101	6.274	6.274	13
COX6C	1345	-6.273	6.273	21
CHPT1	56994	6.273	6.273	10
BID	637	-6.270	6.270	14
REG1A	5967	-6.269	6.269	16
HMGB3	3149	-6.268	6.268	15
UBR5	51366	-6.268	6.268	14
TFCP2L1	29842	6.265	6.265	8
SFTPD	6441	6.257	6.257	12
AXUD1	64651	6.256	6.256	4
UTP6	55813	-6.256	6.256	6
PLAC8	51316	6.249	6.249	9
ST7	7982	6.248	6.248	12
ALPL	249	6.247	6.247	11
GRIN1	2902	-6.243	6.243	19
REST	5978	-6.242	6.242	15
LSM1	27257	-6.241	6.241	18
TYRP1	7306	6.239	6.239	17
RPS24	6229	-6.237	6.237	14
ABCF1	23	-6.237	6.237	12
EIF3C	8663	-6.235	6.235	6
HSPE1	3336	-6.233	6.233	17
FBLN2	2199	6.232	6.232	19
TMED4	222068	-6.230	6.230	8
S100A3	6274	6.230	6.230	17
PARN	5073	-6.227	6.227	11
MYO1C	4641	6.224	6.224	18
BANK1	55024	6.222	6.222	6
PTPRD	5789	-6.221	6.221	20
ARMCX5	64860	-6.220	6.220	5
RPL23	9349	-6.220	6.220	17
HMMR	3161	-6.219	6.219	18
MYH9	4627	6.218	6.218	17
GAB2	9846	6.218	6.218	13
RPS19	6223	-6.217	6.217	18
PPME1	51400	-6.213	6.213	10
GSS	2937	-6.212	6.212	16
CALCOCO2	10241	6.208	6.208	20
LOC144571	144571	6.207	6.207	6
RUNDC3B	154661	-6.206	6.206	8
SMPD3	55512	6.205	6.205	5
POP7	10248	-6.204	6.204	14
AMY1A	276	6.202	6.202	4
MGC12966	84792	-6.202	6.202	5
RNF180	285671	6.201	6.201	5
ACTG2	72	6.199	6.199	12
SDCBP2	27111	6.199	6.199	4
MSC	9242	-6.198	6.198	13
MRPL12	6182	-6.197	6.197	14
TNNI2	7136	6.196	6.196	13
RTN4	57142	6.195	6.195	12
BAIAP2L1	55971	-6.194	6.194	8
KRT86	3892	-6.193	6.193	14
CYP24A1	1591	-6.193	6.193	16
PNPLA6	10908	6.192	6.192	13
C11orf58	10944	-6.191	6.191	14
NEFH	4744	-6.189	6.189	7
B4GALT7	11285	-6.188	6.188	8
VDAC1	7416	-6.187	6.187	19
SERBP1	26135	-6.186	6.186	14
COPS2	9318	-6.186	6.186	16
PNN	5411	-6.185	6.185	17
PXMP2	5827	6.185	6.185	9
AFF1	4299	6.177	6.177	17
C1orf156	92342	-6.176	6.176	14
PDPN	10630	-6.174	6.174	13
KIAA0895	23366	-6.173	6.173	12
ANP32B	10541	-6.172	6.172	19
TEX9	374618	-6.168	6.168	3
EMP3	2014	6.167	6.167	17
HMP19	51617	-6.167	6.167	9
BGN	633	-6.166	6.166	19
SLC25A27	9481	6.163	6.163	5
TMEM14A	28978	-6.163	6.163	7
RNF43	54894	6.161	6.161	7
APTX	54840	-6.160	6.160	10
GAS7	8522	6.158	6.158	12
MFAP2	4237	-6.158	6.158	17
KCNJ3	3760	-6.156	6.156	6
C1orf63	57035	6.155	6.155	13
MLF2	8079	-6.152	6.152	19
MAP3K6	9064	6.152	6.152	8
PSMD10	5716	-6.150	6.150	9
CCDC86	79080	-6.150	6.150	13
PSMC6	5706	-6.149	6.149	20
AKR1C3	8644	6.148	6.148	19
APITD1	378708	-6.145	6.145	13
PPP4C	5531	-6.143	6.143	16
L1TD1	54596	6.136	6.136	8
FLJ36031	168455	-6.132	6.132	5
STRN	6801	-6.130	6.130	10
DTX2	113878	-6.129	6.129	11
ANXA8L1	728113	6.129	6.129	5
LOC642587	642587	6.128	6.128	3
TIMELESS	8914	-6.126	6.126	11
GPR162	27239	6.123	6.123	14
MTMR6	9107	-6.123	6.123	17
SSR4	6748	-6.123	6.123	18
RBMS1	5937	6.122	6.122	16
TPRKB	51002	-6.120	6.120	8
KLF10	7071	6.118	6.118	18
C13orf34	79866	-6.118	6.118	10
KHSRP	8570	-6.118	6.118	17
NKAP	79576	-6.117	6.117	5
LGALS4	3960	6.117	6.117	17
RILP	83547	6.117	6.117	6
ALAS1	211	6.116	6.116	19
LCMT1	51451	-6.116	6.116	9
NRD1	4898	-6.115	6.115	16
TSHZ1	10194	6.113	6.113	5
ALG3	10195	-6.111	6.111	19
NIT2	56954	-6.111	6.111	9
FABP3	2170	-6.108	6.108	12
F2RL3	9002	-6.108	6.108	10
SOX10	6663	6.107	6.107	11
PFDN6	10471	-6.106	6.106	15
CHAF1A	10036	-6.106	6.106	18
MFSD11	79157	6.105	6.105	7
HDLBP	3069	-6.101	6.101	19
ANKRD26	22852	-6.101	6.101	11
ENOX1	55068	-6.101	6.101	6
STT3A	3703	-6.099	6.099	13
S100A6	6277	6.094	6.094	6
GDF10	2662	6.092	6.092	9
IL7R	3575	6.091	6.091	19
DHPS	1725	-6.089	6.089	19
MRPS33	51650	-6.089	6.089	7
FAM129A	116496	6.085	6.085	8
ADIPOQ	9370	6.085	6.085	18
SMNDC1	10285	-6.083	6.083	15
RAB31	11031	-6.080	6.080	19
FOXG1	2290	-6.078	6.078	21
SEC61B	10952	-6.078	6.078	18
CYP7B1	9420	-6.077	6.077	9
CD300C	10871	6.075	6.075	14
KIF21B	23046	-6.073	6.073	14
MAGOH	4116	-6.071	6.071	12
ABHD5	51099	6.071	6.071	14
TBX1	6899	-6.070	6.070	11
ASCC3	10973	-6.069	6.069	12
CD82	3732	6.068	6.068	8
GUCY1A3	2982	6.068	6.068	19
DHCR7	1717	-6.067	6.067	14
GAPDH	2597	-6.067	6.067	17
LILRB4	11006	-6.066	6.066	15
SRPK2	6733	-6.065	6.065	17
RAMP3	10268	6.064	6.064	10
ANXA2P1	303	6.063	6.063	9
LRRC32	2615	6.062	6.062	19
C21orf58	54058	-6.058	6.058	4
ARL3	403	-6.055	6.055	20
CPNE8	144402	6.055	6.055	6
HIPK3	10114	-6.053	6.053	17
UQCRH	7388	-6.053	6.053	17
FGFRL1	53834	-6.052	6.052	6
GTF3C5	9328	-6.051	6.051	7
ABCA7	10347	6.051	6.051	9
PDAP1	11333	-6.051	6.051	20
COPS3	8533	-6.050	6.050	13
GGH	8836	-6.047	6.047	18
E2F1	1869	-6.047	6.047	18
TBC1D19	55296	-6.044	6.044	7
RABIF	5877	-6.041	6.041	17
BIN3	55909	6.040	6.040	7
FCGR3B	2215	6.040	6.040	15
CPLX1	10815	6.040	6.040	4
PLSCR4	57088	6.038	6.038	7
GORASP2	26003	-6.037	6.037	13
PDGFA	5154	6.036	6.036	14
CCDC60	160777	-6.035	6.035	4
RRP9	9136	-6.032	6.032	13
SLC25A17	10478	-6.031	6.031	9
LRRC59	55379	-6.029	6.029	9
ADRM1	11047	-6.027	6.027	19
HMGCS2	3158	6.027	6.027	17
ZNF643	65243	-6.026	6.026	6
SFRS1	6426	-6.025	6.025	16
GOT2	2806	-6.021	6.021	20
RPS8	6202	-6.021	6.021	10
CD52	1043	6.018	6.018	12
EXOSC4	54512	-6.017	6.017	8
RIT1	6016	-6.017	6.017	19
GLB1	2720	-6.016	6.016	18
FUT3	2525	-6.015	6.015	18
MMP2	4313	-6.014	6.014	11
LDHA	3939	-6.014	6.014	21
TSPAN3	10099	6.014	6.014	19
GPRC5B	51704	6.014	6.014	11
ARF4	378	-6.008	6.008	19
PHF21A	51317	-6.006	6.006	15
POLR2I	5438	-6.003	6.003	13
ATG9A	79065	6.002	6.002	11
ABCA6	23460	6.000	6.000	14
POR	5447	5.999	5.999	16
RBAK	57786	-5.999	5.999	10
FBLN5	10516	5.999	5.999	12
SPDEF	25803	5.997	5.997	10
IGBP1	3476	-5.996	5.996	19
MIA3	375056	-5.992	5.992	17
CYP3A5	1577	5.992	5.992	14
NCOA6	23054	-5.991	5.991	16
TRO	7216	-5.991	5.991	14
AEBP1	165	-5.990	5.990	18
KDELC1	79070	-5.990	5.990	9
C1orf131	128061	-5.988	5.988	4
RPA2	6118	-5.988	5.988	21
ARHGAP29	9411	5.987	5.987	13
DPEP1	1800	-5.986	5.986	18
DUSP6	1848	5.981	5.981	20
TSPAN14	81619	5.981	5.981	10
MR1	3140	-5.980	5.980	17
AP3M2	10947	-5.977	5.977	19
NUCB1	4924	5.976	5.976	17
HMBOX1	79618	5.976	5.976	9
FEM1B	10116	-5.976	5.976	10
SRGN	5552	5.976	5.976	20
PRPH	5630	5.975	5.975	6
FAM110A	83541	-5.975	5.975	6
SLC19A3	80704	5.975	5.975	6
IRAK2	3656	-5.973	5.973	4
NAPG	8774	-5.969	5.969	20
TALDO1	6888	-5.968	5.968	14
HBZ	3050	5.968	5.968	11
C6orf150	115004	-5.963	5.963	4
TPM1	7168	5.962	5.962	21
THUMPD3	25917	-5.962	5.962	8
MXRA5	25878	-5.961	5.961	13
MYO5C	55930	5.960	5.960	8
CELSR3	1951	-5.958	5.958	12
ANKRD22	118932	-5.958	5.958	5
ATOX1	475	-5.957	5.957	10
PXDN	7837	-5.955	5.955	17
HTRA1	5654	-5.954	5.954	16
TLE1	7088	5.952	5.952	18
WHSC1	7468	-5.952	5.952	13
EXOSC2	23404	-5.951	5.951	7
CEACAM7	1087	-5.949	5.949	14
MTHFD1L	25902	-5.948	5.948	7
SSB	6741	-5.945	5.945	18
LSM5	23658	-5.945	5.945	14
ATP5J2	9551	-5.944	5.944	16
ATG2A	23130	5.943	5.943	10
HSPBP1	23640	-5.941	5.941	14
RAPGEF2	9693	5.940	5.940	14
CDC25B	994	-5.936	5.936	19
RPL13A	23521	-5.935	5.935	17
RERE	473	5.934	5.934	12
LRIG1	26018	5.934	5.934	12
APOBEC3G	60489	-5.931	5.931	12
P4HB	5034	-5.931	5.931	18
PAG1	55824	5.927	5.927	7
ENTPD5	957	5.923	5.923	10
SMPD4	55627	-5.923	5.923	11
ELMO1	9844	5.918	5.918	17
BAG4	9530	-5.917	5.917	10
SRM	6723	-5.915	5.915	13
FKBP2	2286	-5.915	5.915	19
UXT	8409	-5.914	5.914	10
PHF3	23469	-5.912	5.912	18
MRPL4	51073	-5.912	5.912	11
KLK13	26085	5.911	5.911	12
PPIL1	51645	-5.910	5.910	3
ZSCAN12	9753	-5.908	5.908	6
KIAA1128	54462	-5.907	5.907	17
CD320	51293	-5.905	5.905	9
ERCC2	2068	-5.905	5.905	18
DRAP1	10589	-5.904	5.904	18
LANCL2	55915	-5.902	5.902	8
FPGS	2356	-5.902	5.902	17
FDXR	2232	-5.902	5.902	12
C22orf28	51493	-5.901	5.901	11
KIAA0652	9776	5.898	5.898	13
PARP1	142	-5.897	5.897	16
RNASEH2B	79621	-5.897	5.897	14
LOC572558	572558	5.894	5.894	4
HSPG2	3339	5.893	5.893	20
C14orf2	9556	-5.892	5.892	16
HN1L	90861	-5.892	5.892	14
PRDX2	7001	-5.892	5.892	21
CD53	963	5.891	5.891	19
DRD4	1815	-5.890	5.890	14
MAP3K7IP2	23118	-5.890	5.890	11
GRB14	2888	-5.889	5.889	18
DSEL	92126	5.888	5.888	7
LMNA	4000	5.888	5.888	20
MMP3	4314	-5.888	5.888	13
CLTC	1213	-5.887	5.887	20
ZNF281	23528	-5.881	5.881	10
POLR2C	5432	-5.879	5.879	19
GLRX5	51218	-5.876	5.876	6
CXXC5	51523	-5.874	5.874	7
FAM50A	9130	-5.872	5.872	15
DLG3	1741	-5.872	5.872	16
NAPSA	9476	-5.872	5.872	4
EIF2B2	8892	-5.872	5.872	20
SACM1L	22908	5.868	5.868	13
HEY1	23462	5.865	5.865	9
PDXP	57026	5.864	5.864	5
DDX47	51202	-5.864	5.864	9
SRP19	6728	-5.863	5.863	21
NR1H2	7376	5.862	5.862	21
TSPAN4	7106	5.860	5.860	15
EIF2S3	1968	-5.860	5.860	19
TAF1A	9015	-5.860	5.860	14
EVI2B	2124	5.859	5.859	10
AP4M1	9179	-5.858	5.858	13
ZMAT3	64393	5.858	5.858	7
CXCL2	2920	5.857	5.857	20
FOSB	2354	5.852	5.852	16
RPL13	6137	-5.851	5.851	19
SPNS2	124976	-5.849	5.849	4
MME	4311	5.849	5.849	19
KIF3C	3797	-5.848	5.848	15
MRVI1	10335	5.848	5.848	5
VPS13B	157680	-5.848	5.848	10
MGC16703	113691	5.847	5.847	3
IER5	51278	5.847	5.847	7
IGF2	3481	5.847	5.847	20
SPCS2	9789	-5.846	5.846	16
HIRIP3	8479	5.844	5.844	10
ADAM9	8754	-5.844	5.844	19
SGTA	6449	-5.842	5.842	12
GPR56	9289	-5.842	5.842	12
MSRA	4482	5.841	5.841	9
RAB17	64284	5.840	5.840	8
POLR1D	51082	-5.840	5.840	12
ZSCAN18	65982	5.835	5.835	6
TYMS	7298	-5.832	5.832	14
BPHL	670	-5.832	5.832	20
PNPT1	87178	-5.831	5.831	4
TBC1D22B	55633	-5.825	5.825	4
RAB9A	9367	-5.824	5.824	19
TPI1	7167	-5.822	5.822	10
KIAA0040	9674	5.822	5.822	16
MTMR14	64419	5.820	5.820	8
PSMB2	5690	-5.819	5.819	18
C19orf10	56005	-5.818	5.818	11
C21orf57	54059	5.813	5.813	7
CFHR1	3078	-5.812	5.812	13
SSRP1	6749	-5.811	5.811	17
FAT4	79633	-5.810	5.810	7
CHTF18	63922	-5.810	5.810	5
SNAPC5	10302	-5.807	5.807	15
CANX	821	-5.806	5.806	20
DCBLD2	131566	-5.806	5.806	21
ICT1	3396	-5.806	5.806	16
ZNF346	23567	5.805	5.805	5
EPC1	80314	5.804	5.804	7
CYS1	192668	5.803	5.803	2
YARS2	51067	-5.802	5.802	5
ADAMTS4	9507	-5.802	5.802	4
RPGRIP1L	23322	-5.802	5.802	14
NEXN	91624	5.801	5.801	5
MED28	80306	-5.801	5.801	10
APLN	8862	-5.799	5.799	5
DHRS1	115817	5.798	5.798	14
CSRP2BP	57325	-5.797	5.797	7
FXR1	8087	-5.797	5.797	22
VAPB	9217	-5.795	5.795	15
PMPCB	9512	-5.790	5.790	16
SLC26A10	65012	5.790	5.790	12
KIF20A	10112	-5.786	5.786	7
SGIP1	84251	-5.785	5.785	5
ZNF275	10838	-5.785	5.785	5
CDK8	1024	-5.783	5.783	15
SCRN1	9805	-5.782	5.782	16
NDUFA7	4701	-5.781	5.781	16
CYP4F12	66002	5.779	5.779	10
ANTXR1	84168	-5.779	5.779	9
ETHE1	23474	5.778	5.778	11
PDE8B	8622	5.778	5.778	14
STC2	8614	5.777	5.777	14
NEDD1	121441	-5.776	5.776	4
ADRA1B	147	-5.776	5.776	13
CBFA2T2	9139	-5.775	5.775	13
PCOLCE2	26577	5.773	5.773	8
WNT2B	7482	-5.773	5.773	10
PDLIM3	27295	5.768	5.768	12
EPS15	2060	5.767	5.767	20
CDCA3	83461	-5.765	5.765	8
CLTA	1211	-5.764	5.764	20
WDR45L	56270	-5.764	5.764	13
PTP4A3	11156	-5.764	5.764	14
TAX1BP1	8887	-5.761	5.761	18
ZBTB33	10009	-5.761	5.761	9
KIAA0907	22889	-5.757	5.757	11
EIF4EBP1	1978	-5.757	5.757	12
SF3B5	83443	-5.756	5.756	10
RPL38	6169	-5.754	5.754	17
DUSP1	1843	5.752	5.752	20
GNB2L1	10399	-5.752	5.752	21
IRF7	3665	-5.750	5.750	12
ABHD10	55347	-5.749	5.749	10
[truncated: 12,478 more rows]
