# Supplementary material for: Prioritizing genes associated with prostate cancer development
Source: BMC Cancer. 2010 Nov 2;10:599. doi: 10.1186/1471-2407-10-599 (PMC2988752; doi:10.1186/1471-2407-10-599)
Supplement: Additional file 5 — Table S5. Z scores in the second level of the meta-analysis. [file 1471-2407-10-599-S5.TXT]

Table S5. Z-scores in the second level of the meta-analysis. NP - normal prostate, LC - localized cancer.
gene name	gene_ID	Z( L2)	ABS[Z(L2)]	N of studies
AMACR	23600.000	14.752	14.752	24
GPM6B	2824.000	-13.699	13.699	23
NME1	4830.000	13.286	13.286	32
FHL1	2273.000	-13.202	13.202	29
SOX4	6659.000	12.892	12.892	30
RPL22L1	200916.000	11.887	11.887	5
SYNPO2	171024.000	-11.808	11.808	14
AOC3	8639.000	-11.626	11.626	28
DKC1	1736.000	11.616	11.616	23
CAV2	858.000	-11.450	11.450	24
PPAP2B	8613.000	-11.438	11.438	29
MYH11	4629.000	-11.402	11.402	27
FGFR2	2263.000	-11.295	11.295	32
CAV1	857.000	-11.152	11.152	28
TGFBR3	7049.000	-11.125	11.125	31
ZDHHC9	51114.000	11.053	11.053	9
PTRF	284119.000	-10.986	10.986	26
MAL2	114569.000	10.905	10.905	5
PAICS	10606.000	10.834	10.834	30
FAM107A	11170.000	-10.753	10.753	21
CLU	1191.000	-10.531	10.531	19
MSRB3	253827.000	-10.396	10.396	5
SLC25A6	293.000	10.324	10.324	30
COL10A1	1300.000	-10.289	10.289	2
CKS2	1164.000	10.233	10.233	32
GAS6	2621.000	-10.226	10.226	29
RND3	390.000	-10.190	10.190	29
SPON1	10418.000	-10.165	10.165	25
MYO6	4646.000	10.087	10.087	26
PRDX4	10549.000	10.079	10.079	31
ENC1	8507.000	10.019	10.019	25
SAMD5	389432.000	9.985	9.985	5
SRP72	6731.000	9.955	9.955	27
CRYAB	1410.000	-9.938	9.938	22
EIF3B	8662.000	9.814	9.814	28
CBX3	11335.000	9.811	9.811	31
TSPAN7	7102.000	-9.804	9.804	29
HSPB8	26353.000	-9.745	9.745	19
TIMP3	7078.000	-9.736	9.736	30
KCNMB1	3779.000	-9.714	9.714	29
MEIS1	4211.000	-9.680	9.680	29
CALM1	801.000	-9.666	9.666	27
ADH1B	125.000	-9.633	9.633	30
DST	667.000	-9.447	9.447	32
CKB	1152.000	-9.440	9.440	20
DNAJC10	54431.000	9.363	9.363	12
NONO	4841.000	9.314	9.314	31
GPX3	2878.000	-9.263	9.263	28
RCC1	1104.000	9.236	9.236	26
METTL7A	25840.000	-9.210	9.210	24
RBPMS	11030.000	-9.207	9.207	30
ST6GALNAC2	10610.000	-9.151	9.151	30
SRPX	8406.000	-9.088	9.088	29
GSN	2934.000	-8.938	8.938	31
PTN	5764.000	-8.937	8.937	28
TRAP1	10131.000	8.933	8.933	31
MYL9	10398.000	-8.910	8.910	29
CNN1	1264.000	-8.877	8.877	29
FGFR1	2260.000	-8.865	8.865	32
RCAN2	10231.000	-8.859	8.859	28
STK36	27148.000	8.827	8.827	3
ANGPT1	284.000	-8.813	8.813	22
PBX1	5087.000	-8.809	8.809	32
AURKA	6790.000	8.738	8.738	24
EPAS1	2034.000	-8.733	8.733	31
TAGLN	6876.000	-8.716	8.716	26
VCL	7414.000	-8.697	8.697	29
ARMET	7873.000	8.696	8.696	32
C10orf116	10974.000	-8.679	8.679	29
GPRC5B	51704.000	-8.676	8.676	19
MARCKSL1	65108.000	8.674	8.674	19
SH3BGRL2	83699.000	-8.650	8.650	5
CDK4	1019.000	8.623	8.623	21
MRPL42	28977.000	8.601	8.601	15
PTGDS	5730.000	-8.583	8.583	11
TMEM45B	120224.000	8.485	8.485	5
E2F5	1875.000	8.472	8.472	28
AKAP12	9590.000	-8.448	8.448	32
PMS2L1	5379.000	8.429	8.429	25
CSRP1	1465.000	-8.415	8.415	18
PPIB	5479.000	8.401	8.401	30
RPS7	6201.000	8.393	8.393	12
CA12	771.000	-8.385	8.385	22
LMOD1	25802.000	-8.382	8.382	29
MYLK	4638.000	-8.368	8.368	31
GAS1	2619.000	-8.351	8.351	28
DDR2	4921.000	-8.314	8.314	31
MYC	4609.000	8.303	8.303	31
RPL14	9045.000	8.303	8.303	22
ABHD2	11057.000	8.280	8.280	29
TPM1	7168.000	-8.275	8.275	32
UAP1	6675.000	8.269	8.269	26
MT1X	4501.000	-8.244	8.244	30
PLEKHA2	59339.000	-8.243	8.243	5
TSTA3	7264.000	8.148	8.148	31
GATA3	2625.000	-8.128	8.128	30
TACC1	6867.000	-8.125	8.125	26
GSTM2	2946.000	-8.091	8.091	21
SIM2	6493.000	8.073	8.073	22
MEIS2	4212.000	-8.058	8.058	26
AHCY	191.000	8.032	8.032	30
CDC2	983.000	8.024	8.024	29
SPARCL1	8404.000	-8.009	8.009	32
GABARAPL1	23710.000	-7.967	7.967	22
ID4	3400.000	-7.967	7.967	23
SND1	27044.000	7.945	7.945	31
ATP2B4	493.000	-7.929	7.929	28
KPNA2	3838.000	7.900	7.900	29
ANAPC5	51433.000	7.858	7.858	12
PMP22	5376.000	-7.852	7.852	31
PDLIM1	9124.000	-7.841	7.841	21
ETV5	2119.000	-7.833	7.833	20
CX3CL1	6376.000	-7.820	7.820	26
NPM1	4869.000	7.808	7.808	23
FOXF1	2294.000	-7.775	7.775	22
CYP4B1	1580.000	-7.767	7.767	25
ZBTB4	57659.000	-7.764	7.764	13
JUB	84962.000	-7.763	7.763	5
WDSOF1	25879.000	7.756	7.756	6
FRMD6	122786.000	-7.736	7.736	5
GNB2L1	10399.000	7.730	7.730	32
C6orf108	10591.000	7.722	7.722	26
MCAM	4162.000	-7.707	7.707	15
ACTG2	72.000	-7.688	7.688	20
KIF9	64147.000	7.686	7.686	5
ANXA1	301.000	-7.664	7.664	30
CD59	966.000	-7.661	7.661	27
SEL1L	6400.000	7.638	7.638	26
TMEM47	83604.000	-7.636	7.636	23
GLYATL1	92292.000	7.592	7.592	7
NFXL1	152518.000	7.590	7.590	3
TMED3	23423.000	7.583	7.583	19
PSD3	23362.000	7.582	7.582	21
CDC42EP4	23580.000	-7.578	7.578	24
SLC43A1	8501.000	7.564	7.564	24
JAZF1	221895.000	-7.558	7.558	5
SMARCC1	6599.000	7.556	7.556	29
GART	2618.000	7.555	7.555	29
ATP6V1G1	9550.000	7.543	7.543	23
PARP6	56965.000	-7.535	7.535	5
RUVBL1	8607.000	7.528	7.528	19
SSR2	6746.000	7.520	7.520	24
MTHFD2	10797.000	7.516	7.516	30
UBE2C	11065.000	7.505	7.505	26
JPH4	84502.000	-7.503	7.503	5
STOML2	30968.000	-7.488	7.488	4
CCT2	10576.000	7.485	7.485	25
F5	2153.000	7.481	7.481	27
ANG	283.000	-7.467	7.467	21
CCT3	7203.000	7.456	7.456	25
GARS	2617.000	7.454	7.454	31
ACTA2	59.000	-7.451	7.451	30
C14orf139	79686.000	7.445	7.445	4
POLD2	5425.000	7.441	7.441	30
TBX2	6909.000	-7.438	7.438	26
ASPN	54829.000	7.416	7.416	15
GSTM5	2949.000	-7.405	7.405	30
HSPD1	3329.000	7.397	7.397	24
NME2	4831.000	7.395	7.395	17
FAP	2191.000	7.379	7.379	28
MYL6	4637.000	-7.378	7.378	20
CSTF3	1479.000	7.363	7.363	30
DAAM2	23500.000	-7.360	7.360	24
FCGRT	2217.000	-7.360	7.360	30
COX7A1	1346.000	-7.356	7.356	24
POLR2H	5437.000	7.350	7.350	25
ARL6IP1	23204.000	7.347	7.347	29
TRIM27	5987.000	7.344	7.344	26
ITPR1	3708.000	-7.335	7.335	28
CYP3A5	1577.000	-7.319	7.319	24
TGFB1I1	7041.000	-7.316	7.316	25
GNA11	2767.000	-7.315	7.315	32
RPLP0	6175.000	7.307	7.307	26
SNRPE	6635.000	7.285	7.285	27
SLC35B2	347734.000	7.267	7.267	5
SNHG8	100093630.000	7.258	7.258	3
SLIT3	6586.000	-7.256	7.256	19
AQP1	358.000	-7.251	7.251	29
GDF15	9518.000	7.243	7.243	28
ACLY	47.000	7.243	7.243	30
VSIG2	23584.000	-7.229	7.229	7
TCEB1	6921.000	7.224	7.224	27
C20orf199	441951.000	7.221	7.221	10
ATP1A2	477.000	-7.216	7.216	17
GALNT1	2589.000	7.215	7.215	24
SMARCD3	6604.000	-7.197	7.197	28
ENPP2	5168.000	-7.194	7.194	30
IGFBP6	3489.000	-7.193	7.193	30
GJB1	2705.000	7.184	7.184	29
ITGA3	3675.000	-7.169	7.169	29
GJA1	2697.000	-7.167	7.167	30
HLTF	6596.000	7.166	7.166	27
C7orf46	340277.000	7.161	7.161	3
TOP2A	7153.000	7.157	7.157	31
KCNAB1	7881.000	-7.154	7.154	29
SMS	6611.000	7.151	7.151	29
EZH2	2146.000	7.150	7.150	25
STRA13	201254.000	7.147	7.147	29
PDLIM5	10611.000	7.146	7.146	26
PCA3	50652.000	7.143	7.143	2
FLNA	2316.000	-7.132	7.132	29
PYCR1	5831.000	7.128	7.128	23
MAOB	4129.000	-7.128	7.128	28
CNPY2	10330.000	7.114	7.114	24
MME	4311.000	-7.114	7.114	30
KDELR2	11014.000	7.093	7.093	31
RBMS1	5937.000	-7.092	7.092	27
SLPI	6590.000	-7.083	7.083	28
ANXA2	302.000	-7.064	7.064	25
EFEMP2	30008.000	-7.051	7.051	20
PAFAH1B3	5050.000	7.046	7.046	28
C9orf91	203197.000	7.045	7.045	21
APEX1	328.000	7.041	7.041	26
EDNRB	1910.000	-7.026	7.026	17
DNAH5	1767.000	7.017	7.017	8
LOC145837	145837.000	7.003	7.003	2
OGT	8473.000	7.003	7.003	29
ACSS3	79611.000	-7.001	7.001	15
C7orf40	285958.000	6.994	6.994	7
NACA	4666.000	6.993	6.993	28
IARS	3376.000	6.990	6.990	30
CCT4	10575.000	6.963	6.963	30
DUSP3	1845.000	-6.958	6.958	28
PCGF3	10336.000	6.946	6.946	24
ST5	6764.000	-6.944	6.944	30
PTBP1	5725.000	6.938	6.938	27
PDIA3	2923.000	6.936	6.936	31
RAP1A	5906.000	-6.932	6.932	31
CAP2	10486.000	-6.927	6.927	24
CPD	1362.000	6.921	6.921	27
TKT	7086.000	6.919	6.919	29
THBS2	7058.000	6.917	6.917	31
LMAN1	3998.000	6.910	6.910	29
BUB3	9184.000	6.897	6.897	24
CPM	1368.000	-6.889	6.889	26
ATP11B	23200.000	6.882	6.882	24
MCCC2	64087.000	6.880	6.880	22
RPS2	6187.000	6.877	6.877	21
MT1H	4496.000	-6.872	6.872	33
PALM2-AKAP2	445815.000	-6.872	6.872	24
BPHL	670.000	6.869	6.869	31
PLAGL1	5325.000	-6.868	6.868	29
GPI	2821.000	6.866	6.866	32
FARSB	10056.000	6.862	6.862	8
GPD1L	23171.000	-6.854	6.854	29
THOC2	57187.000	6.850	6.850	16
MAL	4118.000	-6.850	6.850	19
PTP4A2	8073.000	-6.845	6.845	27
C20orf3	57136.000	6.843	6.843	11
EARS2	124454.000	6.842	6.842	5
GNG11	2791.000	-6.830	6.830	23
SGCE	8910.000	-6.807	6.807	23
GALNT10	55568.000	6.802	6.802	25
LPHN2	23266.000	-6.800	6.800	24
PDE4D	5144.000	-6.789	6.789	26
JARID1B	10765.000	6.751	6.751	22
ACTL6A	86.000	6.750	6.750	22
JTV1	7965.000	6.728	6.728	27
SPATS2	65244.000	6.725	6.725	12
SMTN	6525.000	-6.715	6.715	29
CLIC5	53405.000	-6.713	6.713	22
RPL31	6160.000	6.712	6.712	30
P4HB	5034.000	6.710	6.710	28
TPD52	7163.000	6.705	6.705	30
JAM3	83700.000	-6.701	6.701	23
SLMAP	7871.000	-6.694	6.694	15
MAST4	375449.000	-6.690	6.690	25
AES	166.000	-6.686	6.686	28
AQP3	360.000	-6.685	6.685	30
B4GALT3	8703.000	6.683	6.683	24
PNPT1	87178.000	6.682	6.682	9
S100A4	6275.000	-6.679	6.679	22
EEF1E1	9521.000	6.676	6.676	25
SGCB	6443.000	-6.673	6.673	30
SVIL	6840.000	-6.663	6.663	23
CDC6	990.000	6.643	6.643	27
GNPNAT1	64841.000	6.640	6.640	12
TPM2	7169.000	-6.638	6.638	30
ITGA7	3679.000	-6.638	6.638	29
SYTL4	94121.000	-6.637	6.637	4
FNBP1	23048.000	-6.635	6.635	26
RICS	9743.000	6.634	6.634	20
RTN4	57142.000	-6.632	6.632	19
PABPC1	26986.000	6.630	6.630	32
NUDT10	170685.000	-6.629	6.629	5
TOX3	27324.000	6.627	6.627	16
CLIC4	25932.000	-6.625	6.625	20
IMPDH2	3615.000	6.625	6.625	13
C19orf48	84798.000	6.624	6.624	4
C5orf4	10826.000	-6.610	6.610	15
SLC24A5	283652.000	6.599	6.599	3
hCG_1988300	728638.000	6.596	6.596	2
IGF2	3481.000	-6.595	6.595	30
RPS16	6217.000	6.594	6.594	30
RPL12	6136.000	6.592	6.592	22
FBLN1	2192.000	-6.590	6.590	30
EEF1D	1936.000	6.566	6.566	26
CFD	1675.000	-6.566	6.566	27
SRD5A1	6715.000	6.556	6.556	31
BYSL	705.000	6.553	6.553	27
SCNN1A	6337.000	-6.547	6.547	28
HSD17B10	3028.000	6.546	6.546	27
HEXIM1	10614.000	-6.543	6.543	25
RABGGTB	5876.000	6.537	6.537	28
GSTP1	2950.000	-6.536	6.536	20
KIAA1549	57670.000	6.536	6.536	9
SEC61G	23480.000	6.527	6.527	26
RBM15	64783.000	6.521	6.521	14
ADSL	158.000	6.511	6.511	29
LYPLA1	10434.000	6.505	6.505	18
RBPMS2	348093.000	-6.504	6.504	3
SPTAN1	6709.000	-6.478	6.478	30
PSMA1	5682.000	6.477	6.477	31
ST6GALNAC6	30815.000	-6.476	6.476	7
HSP90AB1	3326.000	6.471	6.471	21
TTLL12	23170.000	6.448	6.448	25
LGALS3BP	3959.000	-6.444	6.444	31
STMN1	3925.000	6.437	6.437	19
APOC1	341.000	6.433	6.433	24
AKR1B1	231.000	-6.431	6.431	24
ORC5L	5001.000	6.428	6.428	18
COL4A6	1288.000	-6.422	6.422	22
ALG8	79053.000	6.422	6.422	24
SCHIP1	29970.000	-6.420	6.420	19
MRPS12	6183.000	6.420	6.420	29
BOP1	23246.000	6.418	6.418	22
TTC3	7267.000	6.415	6.415	27
EIF3E	3646.000	6.413	6.413	29
ITM2C	81618.000	-6.412	6.412	19
CAND2	23066.000	-6.410	6.410	17
RFC3	5983.000	6.410	6.410	28
DEFB1	1672.000	-6.409	6.409	23
PTGS1	5742.000	-6.408	6.408	22
ALDH18A1	5832.000	6.408	6.408	21
BRP44	25874.000	6.401	6.401	23
CRTAP	10491.000	-6.400	6.400	27
LIG3	3980.000	6.399	6.399	29
ZNF680	340252.000	6.398	6.398	5
FXYD1	5348.000	-6.395	6.395	25
C7	730.000	-6.391	6.391	31
BOLA2	552900.000	6.387	6.387	18
LSM7	51690.000	6.386	6.386	19
EIF4A1	1973.000	6.368	6.368	32
ZWINT	11130.000	6.367	6.367	23
SNRPD2	6633.000	6.362	6.362	30
SLC39A6	25800.000	6.358	6.358	29
TGFB3	7043.000	-6.355	6.355	20
EFEMP1	2202.000	-6.354	6.354	27
MRPS33	51650.000	6.346	6.346	13
CSE1L	1434.000	6.345	6.345	30
SH3RF1	57630.000	6.345	6.345	9
CCDC112	153733.000	6.345	6.345	5
PLLP	51090.000	-6.344	6.344	24
COMP	1311.000	6.339	6.339	27
NFYA	4800.000	6.338	6.338	21
KIAA0101	9768.000	6.336	6.336	27
MMP11	4320.000	6.329	6.329	28
MRVI1	10335.000	-6.324	6.324	10
PPP1R12B	4660.000	-6.320	6.320	25
MTHFD1	4522.000	6.317	6.317	30
SERPINB1	1992.000	-6.314	6.314	30
ANLN	54443.000	6.305	6.305	7
NAP1L5	266812.000	-6.305	6.305	5
IL6ST	3572.000	-6.301	6.301	28
ACTN1	87.000	-6.295	6.295	27
EMP3	2014.000	-6.287	6.287	27
F2R	2149.000	6.278	6.278	30
TUBB	203068.000	6.271	6.271	31
ASNS	440.000	6.270	6.270	28
ABCC4	10257.000	6.269	6.269	20
SFRP4	6424.000	6.266	6.266	25
DHPS	1725.000	6.264	6.264	29
SPG20	23111.000	-6.248	6.248	24
MT1B	4490.000	-6.245	6.245	12
GDI2	2665.000	6.244	6.244	32
CAMKK2	10645.000	6.236	6.236	26
CENPF	1063.000	6.234	6.234	28
APCDD1	147495.000	-6.232	6.232	12
RGS10	6001.000	6.228	6.228	24
RPS19	6223.000	6.225	6.225	27
SDC2	6383.000	-6.221	6.221	27
DTX3L	151636.000	6.214	6.214	5
PLA2G7	7941.000	6.212	6.212	29
WHSC1	7468.000	6.211	6.211	22
PEA15	8682.000	-6.206	6.206	31
CCNB1	891.000	6.205	6.205	27
FAM89B	23625.000	6.202	6.202	21
P4HA1	5033.000	6.201	6.201	30
ROD1	9991.000	6.201	6.201	20
EFS	10278.000	-6.196	6.196	24
CALD1	800.000	-6.195	6.195	32
DDOST	1650.000	6.192	6.192	28
NET1	10276.000	6.187	6.187	29
ACP1	52.000	6.187	6.187	13
TBL2	26608.000	6.186	6.186	24
CBR4	84869.000	6.186	6.186	23
TRIM24	8805.000	6.186	6.186	24
ITM2A	9452.000	-6.186	6.186	17
SBK1	388228.000	6.169	6.169	11
APRT	353.000	6.169	6.169	17
NUP50	10762.000	6.164	6.164	21
VAV3	10451.000	-6.163	6.163	17
STARD4	134429.000	-6.162	6.162	5
C9orf125	84302.000	-6.160	6.160	10
LAD1	3898.000	6.159	6.159	23
CDH11	1009.000	6.158	6.158	31
SRM	6723.000	6.155	6.155	21
HEBP2	23593.000	6.152	6.152	20
PTPLAD1	51495.000	6.147	6.147	19
RPS8	6202.000	6.146	6.146	18
KCNH2	3757.000	-6.142	6.142	30
SDPR	8436.000	-6.142	6.142	13
SMOX	54498.000	6.141	6.141	26
BGN	633.000	6.139	6.139	29
MGLL	11343.000	-6.132	6.132	30
UMPS	7372.000	6.131	6.131	29
SLC25A13	10165.000	6.126	6.126	18
HMG20B	10362.000	6.124	6.124	26
NEXN	91624.000	-6.117	6.117	10
RCC2	55920.000	6.113	6.113	14
CANX	821.000	6.110	6.110	31
MIA3	375056.000	6.107	6.107	27
HLA-E	3133.000	-6.097	6.097	15
HNRNPC	3183.000	6.095	6.095	32
PPP2CB	5516.000	-6.091	6.091	29
MCTS1	28985.000	6.087	6.087	19
ASB2	51676.000	-6.085	6.085	2
EPB41L3	23136.000	-6.083	6.083	21
ANGPTL1	9068.000	-6.082	6.082	12
UBE2N	7334.000	6.081	6.081	29
ADD3	120.000	-6.080	6.080	28
RPS6	6194.000	6.076	6.076	26
NR3C1	2908.000	-6.075	6.075	21
ACSF2	80221.000	-6.063	6.063	14
BAMBI	25805.000	6.058	6.058	27
SDHD	6392.000	-6.058	6.058	24
GSTM4	2948.000	-6.057	6.057	19
FOXM1	2305.000	6.055	6.055	27
TRIOBP	11078.000	-6.053	6.053	14
MAPK6	5597.000	6.050	6.050	31
VPS37A	137492.000	-6.047	6.047	12
ACTN4	81.000	-6.047	6.047	25
DKK3	27122.000	-6.042	6.042	18
DPT	1805.000	-6.040	6.040	28
THY1	7070.000	6.037	6.037	24
ZNF655	79027.000	-6.034	6.034	12
IRAK1	3654.000	6.028	6.028	28
POSTN	10631.000	6.028	6.028	31
MPP6	51678.000	6.028	6.028	17
POLR1C	9533.000	6.026	6.026	22
HN1L	90861.000	6.023	6.023	24
ADAMTS8	11095.000	-6.018	6.018	10
TPX2	22974.000	6.009	6.009	23
G3BP1	10146.000	6.006	6.006	31
MPPE1	65258.000	-5.999	5.999	21
RPS21	6227.000	5.998	5.998	23
COPA	1314.000	5.997	5.997	30
MSN	4478.000	-5.996	5.996	25
PTTG1	9232.000	5.996	5.996	22
INHBA	3624.000	5.988	5.988	29
LOC572558	572558.000	-5.983	5.983	7
ACACA	31.000	5.975	5.975	24
C4orf31	79625.000	-5.969	5.969	23
PCNA	5111.000	5.965	5.965	31
TRIP13	9319.000	5.961	5.961	29
GSPT1	2935.000	5.953	5.953	30
SAC3D1	29901.000	5.953	5.953	28
FGFRL1	53834.000	5.951	5.951	10
C9orf3	84909.000	-5.950	5.950	24
ADARB1	104.000	-5.950	5.950	29
NBL1	4681.000	-5.948	5.948	29
YIF1A	10897.000	5.948	5.948	27
PMM2	5373.000	5.946	5.946	24
RBMX	27316.000	5.942	5.942	31
LSM12	124801.000	5.933	5.933	18
MT1G	4495.000	-5.927	5.927	14
TOMM34	10953.000	5.926	5.926	29
ZC3H8	84524.000	5.924	5.924	7
LOC728264	728264.000	-5.913	5.913	10
ZNF395	55893.000	-5.913	5.913	17
LAGE3	8270.000	5.911	5.911	29
H2AFX	3014.000	5.910	5.910	25
SOD3	6649.000	-5.909	5.909	29
FAM84B	157638.000	5.906	5.906	10
RRM2	6241.000	5.896	5.896	28
IGF1	3479.000	-5.893	5.893	31
FMO2	2327.000	-5.890	5.890	16
CES1	1066.000	-5.882	5.882	28
SELENBP1	8991.000	-5.881	5.881	30
ANKRD43	134548.000	-5.874	5.874	4
ZNF217	7764.000	5.867	5.867	22
H2AFY	9555.000	5.865	5.865	22
MSH5	4439.000	5.864	5.864	22
OLFML2A	169611.000	-5.860	5.860	26
ZMPSTE24	10269.000	5.856	5.856	19
RPL6	6128.000	5.854	5.854	29
EIF4E3	317649.000	-5.854	5.854	5
LAMA3	3909.000	-5.853	5.853	29
FABP4	2167.000	-5.852	5.852	29
FKBP4	2288.000	5.849	5.849	25
SLIT2	9353.000	-5.844	5.844	20
ZCCHC6	79670.000	5.842	5.842	18
WNT5A	7474.000	5.840	5.840	29
CD81	975.000	-5.837	5.837	30
ZNF207	7756.000	5.836	5.836	27
KLHL7	55975.000	5.832	5.832	11
UBE2I	7329.000	5.827	5.827	31
DKFZP564O0823	25849.000	-5.820	5.820	22
CUGBP2	10659.000	-5.819	5.819	28
LCA5	167691.000	-5.814	5.814	5
SLC14A1	6563.000	-5.814	5.814	31
NUP210	23225.000	5.812	5.812	20
PABPC4	8761.000	5.810	5.810	32
CPXM1	56265.000	-5.809	5.809	4
FLNC	2318.000	-5.802	5.802	20
COL11A1	1301.000	5.796	5.796	28
MID1	4281.000	-5.794	5.794	22
TSFM	10102.000	5.793	5.793	30
ST14	6768.000	5.790	5.790	17
STT3A	3703.000	5.790	5.790	21
MCM4	4173.000	5.787	5.787	28
TSHZ3	57616.000	-5.787	5.787	10
ANXA11	311.000	-5.786	5.786	32
AHNAK	79026.000	-5.778	5.778	26
EIF2S3	1968.000	5.778	5.778	29
C21orf45	54069.000	5.775	5.775	16
EMCN	51705.000	-5.775	5.775	14
PTRH2	51651.000	5.767	5.767	10
TMEM106C	79022.000	5.765	5.765	24
PUS7	54517.000	5.765	5.765	17
UCK2	7371.000	5.764	5.764	29
NME4	4833.000	5.762	5.762	29
SORBS1	10580.000	-5.762	5.762	14
PSMB7	5695.000	5.761	5.761	30
TRIM29	23650.000	-5.752	5.752	30
RAE1	8480.000	5.749	5.749	28
VBP1	7411.000	5.745	5.745	28
SCGB1A1	7356.000	-5.741	5.741	26
KRT5	3852.000	-5.740	5.740	18
PGM3	5238.000	5.740	5.740	24
TMED4	222068.000	5.736	5.736	14
TFCP2L1	29842.000	-5.732	5.732	12
LMNB2	84823.000	5.728	5.728	21
CDC42EP3	10602.000	-5.723	5.723	19
SLC25A33	84275.000	5.723	5.723	5
RPL30	6156.000	5.719	5.719	26
SLC16A5	9121.000	-5.710	5.710	22
RPL35	11224.000	5.709	5.709	30
WASF1	8936.000	5.707	5.707	27
LYVE1	10894.000	-5.705	5.705	13
HPN	3249.000	5.704	5.704	29
ICA1	3382.000	5.702	5.702	28
CDKN3	1033.000	5.698	5.698	28
ATP6V1C1	528.000	5.697	5.697	31
EIF3I	8668.000	5.697	5.697	28
WDR3	10885.000	5.695	5.695	11
SLC25A45	283130.000	5.694	5.694	3
ABCG2	9429.000	-5.688	5.688	22
BNIP3	664.000	5.683	5.683	21
PRPF19	27339.000	5.682	5.682	19
PDIA5	10954.000	5.679	5.679	30
C14orf2	9556.000	5.679	5.679	26
BTG3	10950.000	-5.677	5.677	29
XPO6	23214.000	5.675	5.675	23
CCND3	896.000	-5.673	5.673	25
PTP4A3	11156.000	5.672	5.672	23
SLC7A1	6541.000	5.667	5.667	29
NTN4	59277.000	-5.660	5.660	13
RPS10	6204.000	5.660	5.660	24
ILF2	3608.000	5.659	5.659	30
POLR2F	5435.000	5.650	5.650	26
HSBP1	3281.000	5.649	5.649	19
ECHDC1	55862.000	-5.643	5.643	18
ATP11A	23250.000	5.642	5.642	24
MPZL2	10205.000	-5.641	5.641	21
TMEM147	10430.000	5.629	5.629	19
TWISTNB	221830.000	5.628	5.628	13
GLO1	2739.000	5.627	5.627	29
DNMT3A	1788.000	5.625	5.625	16
PRELP	5549.000	-5.624	5.624	22
SPTBN1	6711.000	-5.620	5.620	23
SLC35F5	80255.000	5.618	5.618	18
GAD1	2571.000	5.615	5.615	29
TXNDC5	81567.000	5.608	5.608	15
CENPE	1062.000	5.606	5.606	29
TIA1	7072.000	5.604	5.604	31
RGN	9104.000	-5.602	5.602	28
WFS1	7466.000	-5.601	5.601	23
RPS9	6203.000	5.599	5.599	26
RAC3	5881.000	5.598	5.598	24
MYRIP	25924.000	5.598	5.598	16
SPOCK2	9806.000	-5.597	5.597	28
PXDN	7837.000	5.594	5.594	26
NIT2	56954.000	5.593	5.593	15
TLK1	9874.000	5.593	5.593	28
CASP1	834.000	-5.592	5.592	29
ADH5	128.000	-5.588	5.588	20
RPL29	6159.000	5.583	5.583	23
ABLIM1	3983.000	-5.583	5.583	31
BDH2	56898.000	-5.576	5.576	18
PARD6G	84552.000	-5.574	5.574	5
RPL13A	23521.000	5.566	5.566	23
PCTK1	5127.000	5.560	5.560	30
PRMT5	10419.000	5.560	5.560	22
SNHG1	23642.000	5.556	5.556	7
ABHD11	83451.000	5.556	5.556	12
HDAC1	3065.000	5.553	5.553	27
RHOA	387.000	-5.553	5.553	30
GYPC	2995.000	-5.551	5.551	26
FOLR1	2348.000	-5.548	5.548	28
GREM1	26585.000	5.545	5.545	22
BZW2	28969.000	5.541	5.541	10
ANKIB1	54467.000	5.540	5.540	5
THBS4	7060.000	5.539	5.539	27
METTL1	4234.000	5.537	5.537	23
TM9SF4	9777.000	5.531	5.531	26
ZYX	7791.000	-5.529	5.529	21
CDKN1C	1028.000	-5.526	5.526	25
RBCK1	10616.000	5.526	5.526	23
SGEF	26084.000	5.522	5.522	14
GJC1	10052.000	-5.521	5.521	18
RBP4	5950.000	-5.517	5.517	31
PRPF4	9128.000	5.512	5.512	23
TMEM97	27346.000	5.510	5.510	22
INSM1	3642.000	5.507	5.507	28
PPAT	5471.000	5.506	5.506	19
ODF2	4957.000	5.504	5.504	24
C1orf59	113802.000	5.503	5.503	7
SSBP2	23635.000	-5.503	5.503	21
HSP90B1	7184.000	5.499	5.499	31
LAMB2	3913.000	-5.498	5.498	28
MAP7	9053.000	5.498	5.498	26
SEMA3B	7869.000	-5.497	5.497	14
NSF	4905.000	5.496	5.496	26
CPLX3	594855.000	-5.495	5.495	5
TMTC1	83857.000	-5.495	5.495	14
TSLP	85480.000	-5.492	5.492	3
GNL3	26354.000	5.489	5.489	18
AMT	275.000	-5.488	5.488	16
MAD2L1	4085.000	5.486	5.486	30
NPR1	4881.000	-5.483	5.483	21
FBXL7	23194.000	-5.478	5.478	18
MRPL23	6150.000	5.474	5.474	31
SLC1A4	6509.000	5.474	5.474	26
FZD7	8324.000	-5.471	5.471	24
PPP1R3C	5507.000	-5.470	5.470	17
CCNG2	901.000	5.469	5.469	30
TFF3	7033.000	5.467	5.467	30
AURKB	9212.000	5.466	5.466	26
TMEM144	55314.000	5.461	5.461	12
CBFB	865.000	5.460	5.460	28
AVPI1	60370.000	-5.459	5.459	13
LARP1	23367.000	5.459	5.459	22
BAX	581.000	5.458	5.458	18
RANBP1	5902.000	5.456	5.456	29
RAI2	10742.000	-5.455	5.455	15
WDR75	84128.000	5.451	5.451	5
ENTPD6	955.000	5.450	5.450	25
SEMA5A	9037.000	-5.446	5.446	29
ZNF350	59348.000	5.446	5.446	17
ING1	3621.000	5.446	5.446	25
TMED2	10959.000	5.445	5.445	29
PTDSS1	9791.000	5.442	5.442	31
CSTB	1476.000	5.442	5.442	19
CNTN1	1272.000	-5.441	5.441	31
GCS1	7841.000	5.435	5.435	26
KIAA1530	57654.000	5.435	5.435	5
TMEM173	340061.000	-5.432	5.432	5
AP1S1	1174.000	5.429	5.429	16
NEGR1	257194.000	-5.427	5.427	5
YWHAQ	10971.000	5.422	5.422	30
CCNB2	9133.000	5.422	5.422	17
VILL	50853.000	-5.417	5.417	15
CYP27A1	1593.000	-5.417	5.417	26
PDK4	5166.000	-5.416	5.416	28
RPL7L1	285855.000	5.414	5.414	7
LGI4	163175.000	-5.412	5.412	9
TLE2	7089.000	-5.407	5.407	26
CFL2	1073.000	-5.405	5.405	10
GOLM1	51280.000	5.402	5.402	19
CDK7	1022.000	5.398	5.398	30
C1orf107	27042.000	5.398	5.398	13
GCNT1	2650.000	5.393	5.393	21
CRISPLD2	83716.000	-5.391	5.391	16
YWHAG	7532.000	5.391	5.391	11
PRKCA	5578.000	-5.387	5.387	30
LGALS8	3964.000	5.387	5.387	28
TXN	7295.000	5.381	5.381	22
COPB2	9276.000	5.380	5.380	33
CAPZB	832.000	-5.379	5.379	27
LASS6	253782.000	5.379	5.379	21
C19orf10	56005.000	5.378	5.378	18
ARHGEF6	9459.000	-5.372	5.372	29
DNAJB5	25822.000	-5.367	5.367	17
HDGF	3068.000	5.367	5.367	27
PAIP1	10605.000	5.367	5.367	22
BMP2	650.000	-5.364	5.364	25
PDE8B	8622.000	-5.362	5.362	24
ZBTB20	26137.000	-5.361	5.361	21
SCARA3	51435.000	-5.360	5.360	17
ZNHIT3	9326.000	5.356	5.356	30
SPON2	10417.000	5.356	5.356	12
ATP8A1	10396.000	5.355	5.355	23
RARS	5917.000	5.355	5.355	28
ERBB3	2065.000	5.354	5.354	31
PICALM	8301.000	5.352	5.352	30
CCT5	22948.000	5.350	5.350	32
EIF3M	10480.000	5.349	5.349	23
GRHL1	29841.000	-5.348	5.348	5
PPIH	10465.000	5.347	5.347	23
MBNL2	10150.000	-5.346	5.346	24
PPIF	10105.000	5.343	5.343	31
OCRL	4952.000	5.335	5.335	28
C7orf41	222166.000	-5.334	5.334	12
EHD2	30846.000	-5.329	5.329	10
TMEM69	51249.000	5.328	5.328	5
CCDC34	91057.000	5.326	5.326	10
BMP5	653.000	-5.326	5.326	28
TFDP1	7027.000	5.325	5.325	32
RPS15A	6210.000	5.325	5.325	28
SNRPD3	6634.000	5.323	5.323	26
KLHDC5	57542.000	-5.320	5.320	5
FBXO30	84085.000	-5.320	5.320	3
ITGBL1	9358.000	5.318	5.318	24
CEP55	55165.000	5.310	5.310	17
CSNK2A1	1457.000	5.309	5.309	23
PPP2R1B	5519.000	5.308	5.308	31
ZNF146	7705.000	5.307	5.307	23
AKR1A1	10327.000	5.306	5.306	24
TFE3	7030.000	-5.296	5.296	26
CYP4F12	66002.000	-5.295	5.295	18
CALU	813.000	5.291	5.291	27
HMGA1	3159.000	5.289	5.289	20
PCP4	5121.000	-5.287	5.287	29
C11orf31	280636.000	5.287	5.287	7
STIL	6491.000	5.286	5.286	31
RAB9B	51209.000	-5.285	5.285	9
HEG1	57493.000	-5.283	5.283	24
OCIAD2	132299.000	5.275	5.275	9
C2orf40	84417.000	-5.275	5.275	2
SMARCA4	6597.000	5.274	5.274	25
EIF3H	8667.000	5.274	5.274	19
CSK	1445.000	5.271	5.271	30
MT1M	4499.000	-5.259	5.259	12
PPP1R12A	4659.000	-5.258	5.258	25
UQCRH	7388.000	5.257	5.257	23
RBM4	5936.000	5.257	5.257	32
CHML	1122.000	5.257	5.257	26
GJB2	2706.000	5.256	5.256	17
PIK3R1	5295.000	-5.252	5.252	29
RPN2	6185.000	5.252	5.252	18
MANBAL	63905.000	-5.251	5.251	3
ISCU	23479.000	-5.251	5.251	29
DHX15	1665.000	5.249	5.249	19
AMOT	154796.000	-5.245	5.245	20
TXNDC9	10190.000	5.241	5.241	25
CPSF6	11052.000	5.241	5.241	29
RPL27	6155.000	5.240	5.240	20
MKI67IP	84365.000	5.238	5.238	5
MXRA7	439921.000	-5.237	5.237	10
ZNF516	9658.000	-5.231	5.231	25
ABAT	18.000	5.231	5.231	23
HLF	3131.000	-5.229	5.229	22
RPS13	6207.000	5.228	5.228	24
DAP3	7818.000	5.226	5.226	24
ID1	3397.000	-5.226	5.226	28
ARHGAP28	79822.000	5.224	5.224	13
VAMP3	9341.000	-5.222	5.222	29
GPC3	2719.000	-5.221	5.221	27
MT1E	4493.000	-5.217	5.217	15
LMO2	4005.000	-5.217	5.217	32
ZIC2	7546.000	5.216	5.216	16
SLBP	7884.000	5.214	5.214	27
PCGF1	84759.000	5.213	5.213	19
POLE3	54107.000	5.208	5.208	21
WFDC1	58189.000	-5.207	5.207	10
INTS8	55656.000	5.205	5.205	13
FLRT3	23767.000	-5.204	5.204	15
TRAM2	9697.000	5.202	5.202	28
STAC	6769.000	-5.200	5.200	26
MRRF	92399.000	5.198	5.198	12
AMIGO2	347902.000	-5.197	5.197	1
ZNF423	23090.000	-5.197	5.197	18
GTPBP4	23560.000	5.196	5.196	18
DAP	1611.000	5.192	5.192	29
SEC22B	9554.000	5.191	5.191	23
CASQ2	845.000	-5.191	5.191	22
HMMR	3161.000	5.189	5.189	28
BBS4	585.000	5.189	5.189	20
BAG1	573.000	-5.188	5.188	23
RPL8	6132.000	5.184	5.184	21
GGPS1	9453.000	5.177	5.177	22
ADAMTS1	9510.000	-5.177	5.177	14
BUB1B	701.000	5.177	5.177	23
WDHD1	11169.000	5.176	5.176	18
SNRPA1	6627.000	5.174	5.174	31
HIST1H4J	8363.000	5.171	5.171	10
PSMD14	10213.000	5.170	5.170	29
NSMCE1	197370.000	5.165	5.165	15
KRT23	25984.000	-5.163	5.163	10
CENPA	1058.000	5.163	5.163	23
DHFR	1719.000	5.163	5.163	22
MBOAT2	129642.000	5.156	5.156	25
C10orf104	119504.000	-5.156	5.156	11
ICAM2	3384.000	-5.155	5.155	26
CTHRC1	115908.000	5.153	5.153	3
SUMF1	285362.000	5.147	5.147	5
CTF1	1489.000	-5.147	5.147	27
RGS17	26575.000	5.147	5.147	8
PRKDC	5591.000	5.143	5.143	28
HS2ST1	9653.000	5.143	5.143	17
XPO5	57510.000	5.143	5.143	14
MAP4K4	9448.000	5.142	5.142	21
KIAA2018	205717.000	5.142	5.142	5
C4orf18	51313.000	5.137	5.137	17
CXCL12	6387.000	-5.136	5.136	29
ABCE1	6059.000	5.136	5.136	30
LGALS3	3958.000	-5.135	5.135	31
NETO2	81831.000	5.134	5.134	11
SSR1	6745.000	5.132	5.132	31
TMEM33	55161.000	5.132	5.132	11
MRPS17	51373.000	5.130	5.130	10
SMAD5	4090.000	5.126	5.126	30
KIFC1	3833.000	5.126	5.126	29
GRK5	2869.000	-5.124	5.124	28
RAB3IP	117177.000	5.120	5.120	13
RPL19	6143.000	5.118	5.118	30
RARRES2	5919.000	-5.117	5.117	30
KIAA0020	9933.000	5.113	5.113	28
CCDC50	152137.000	-5.111	5.111	13
TRAK2	66008.000	-5.109	5.109	26
SEMA6D	80031.000	-5.108	5.108	14
LEPREL1	55214.000	-5.104	5.104	11
RELL1	768211.000	-5.104	5.104	7
UBE2J1	51465.000	5.102	5.102	27
NARS2	79731.000	5.096	5.096	11
CDH5	1003.000	-5.096	5.096	29
ALDH2	217.000	-5.092	5.092	24
ANKDD1A	348094.000	-5.090	5.090	20
PHYHIPL	84457.000	-5.090	5.090	5
HOMER3	9454.000	5.087	5.087	18
SPP1	6696.000	5.083	5.083	24
TDG	6996.000	5.082	5.082	18
SERBP1	26135.000	5.081	5.081	24
SEC24D	9871.000	5.079	5.079	23
PGCP	10404.000	-5.079	5.079	21
CCT6A	908.000	5.077	5.077	28
LIX1	167410.000	-5.076	5.076	5
PAFAH1B1	5048.000	-5.076	5.076	26
LDB2	9079.000	-5.075	5.075	25
PCSK7	9159.000	-5.073	5.073	27
ERCC1	2067.000	5.072	5.072	31
ITGA8	8516.000	-5.070	5.070	29
FAM3B	54097.000	5.069	5.069	6
CPT1B	1375.000	5.069	5.069	26
ATR	545.000	5.066	5.066	28
HSPE1	3336.000	5.065	5.065	23
MFAP4	4239.000	-5.065	5.065	29
ILF3	3609.000	5.064	5.064	32
ACSS2	55902.000	-5.063	5.063	13
GLT25D2	23127.000	-5.062	5.062	22
BICD1	636.000	5.057	5.057	22
C16orf14	84331.000	5.056	5.056	12
SLITRK6	84189.000	-5.054	5.054	4
VIPR1	7433.000	-5.053	5.053	16
FAM120B	84498.000	-5.053	5.053	5
ADAM8	101.000	5.053	5.053	24
SORBS3	10174.000	-5.051	5.051	23
BAIAP2L1	55971.000	5.050	5.050	15
TLCD1	116238.000	5.043	5.043	7
CCNA2	890.000	5.043	5.043	31
MAGEA2B	266740.000	5.042	5.042	2
DUOX1	53905.000	-5.040	5.040	8
INMT	11185.000	-5.040	5.040	2
BCHE	590.000	-5.036	5.036	26
VCAN	1462.000	5.031	5.031	29
HIGD1A	25994.000	-5.030	5.030	15
GBP2	2634.000	-5.027	5.027	30
RASGRP2	10235.000	-5.026	5.026	16
RACGAP1	29127.000	5.026	5.026	10
SELM	140606.000	-5.023	5.023	2
MPHOSPH10	10199.000	5.022	5.022	25
NRD1	4898.000	5.020	5.020	27
SHMT2	6472.000	5.018	5.018	19
MUC1	4582.000	-5.018	5.018	32
AGA	175.000	5.018	5.018	16
CLCN3	1182.000	5.016	5.016	27
C6orf145	221749.000	-5.015	5.015	16
MT2A	4502.000	-5.014	5.014	23
PSMA5	5686.000	5.014	5.014	31
RPL24	6152.000	5.013	5.013	10
ATP6V1F	9296.000	5.012	5.012	27
PTS	5805.000	5.012	5.012	21
SSBP1	6742.000	5.008	5.008	31
RPSA	3921.000	5.007	5.007	31
KCNJ8	3764.000	-5.006	5.006	29
SEC31A	22872.000	5.006	5.006	26
TMEM39A	55254.000	5.004	5.004	16
EMP2	2013.000	-5.004	5.004	28
KRT7	3855.000	-5.000	5.000	26
CXXC5	51523.000	4.999	4.999	14
CKAP5	9793.000	4.997	4.997	28
WFDC2	10406.000	-4.997	4.997	29
ST3GAL5	8869.000	-4.994	4.994	24
MLF1IP	79682.000	4.994	4.994	16
ERGIC1	57222.000	4.988	4.988	14
PA2G4	5036.000	4.987	4.987	24
C14orf166	51637.000	4.987	4.987	14
GRSF1	2926.000	4.984	4.984	30
LAMA2	3908.000	-4.981	4.981	30
SFPQ	6421.000	4.981	4.981	31
MAP9	79884.000	4.980	4.980	11
RPA3	6119.000	4.978	4.978	30
PVT1	5820.000	4.977	4.977	22
EIF2S2	8894.000	4.974	4.974	24
ENAH	55740.000	-4.970	4.970	18
ATXN2L	11273.000	4.969	4.969	27
ZNF593	51042.000	4.968	4.968	24
MAGED1	9500.000	4.967	4.967	17
HPRT1	3251.000	4.964	4.964	27
MYBL2	4605.000	4.963	4.963	27
NSUN2	54888.000	4.961	4.961	10
C16orf5	29965.000	-4.959	4.959	16
RP1-21O18.1	23254.000	-4.958	4.958	23
ZMYND8	23613.000	4.958	4.958	30
COL28A1	340267.000	4.958	4.958	2
NR3C2	4306.000	-4.956	4.956	29
KPNB1	3837.000	4.954	4.954	32
MAP4	4134.000	-4.954	4.954	31
ZNF525	170958.000	4.953	4.953	9
SEC23B	10483.000	4.951	4.951	27
DAPK1	1612.000	4.950	4.950	30
GSTO2	119391.000	-4.949	4.949	3
SNX12	29934.000	-4.949	4.949	5
HIST2H2AA3	8337.000	4.948	4.948	19
TRIM14	9830.000	4.948	4.948	25
HIG2	29923.000	4.942	4.942	12
UBE2R2	54926.000	4.939	4.939	13
VEPH1	79674.000	-4.938	4.938	10
FBLN5	10516.000	-4.936	4.936	19
OMP	4975.000	-4.935	4.935	8
PYY2	23615.000	4.935	4.935	3
WWTR1	25937.000	-4.935	4.935	21
EBNA1BP2	10969.000	4.930	4.930	29
MEG3	55384.000	-4.930	4.930	26
INPP5A	3632.000	-4.929	4.929	27
CCL14	6358.000	-4.927	4.927	16
TWIST1	7291.000	4.926	4.926	18
HYAL1	3373.000	-4.925	4.925	28
ZNF792	126375.000	4.923	4.923	5
MIPEP	4285.000	4.921	4.921	24
NME3	4832.000	4.921	4.921	30
NPAL3	57185.000	-4.920	4.920	23
AKAP13	11214.000	-4.919	4.919	20
OR2C3	81472.000	-4.915	4.915	5
DDX21	9188.000	4.912	4.912	30
CBX7	23492.000	-4.910	4.910	10
ANXA2P1	303.000	-4.910	4.910	15
CSNK1A1	1452.000	4.909	4.909	33
STAB1	23166.000	-4.907	4.907	19
PAXIP1	22976.000	4.907	4.907	27
LTBP2	4053.000	-4.907	4.907	30
CLNS1A	1207.000	4.903	4.903	32
MAZ	4150.000	4.903	4.903	27
MT1JP	4498.000	-4.902	4.902	25
CAMK2G	818.000	-4.899	4.899	26
ITPA	3704.000	4.899	4.899	25
CNOT6	57472.000	4.898	4.898	11
BCL2	596.000	-4.897	4.897	32
SNAI2	6591.000	-4.895	4.895	23
LOC400713	400713.000	4.894	4.894	3
GPR160	26996.000	4.893	4.893	10
SIX4	51804.000	4.892	4.892	7
RPS4X	6191.000	4.891	4.891	24
RAB34	83871.000	-4.889	4.889	13
POLB	5423.000	4.888	4.888	30
NDUFA7	4701.000	4.888	4.888	26
RCAN1	1827.000	-4.886	4.886	28
PHB2	11331.000	4.885	4.885	31
COMMD5	28991.000	4.885	4.885	13
ITGA2	3673.000	-4.884	4.884	24
C19orf52	90580.000	4.883	4.883	3
PARVA	55742.000	-4.882	4.882	14
B2M	567.000	-4.879	4.879	29
COG5	10466.000	4.876	4.876	18
THSD4	79875.000	-4.876	4.876	14
C15orf23	90417.000	4.875	4.875	10
TMEM9	252839.000	4.875	4.875	10
RPS24	6229.000	4.872	4.872	18
TH1L	51497.000	4.869	4.869	6
PSMA7	5688.000	4.867	4.867	23
MRPL12	6182.000	4.865	4.865	20
SSR4	6748.000	4.863	4.863	29
ITGAV	3685.000	4.863	4.863	30
LDB3	11155.000	-4.862	4.862	19
TLN1	7094.000	-4.861	4.861	21
FBXW4	6468.000	-4.860	4.860	10
CDH19	28513.000	-4.859	4.859	21
FBLN2	2199.000	-4.859	4.859	29
HIST1H2BG	8339.000	4.859	4.859	2
ULK3	25989.000	4.857	4.857	3
MFN2	9927.000	-4.857	4.857	18
CALM2	805.000	-4.855	4.855	25
RNF180	285671.000	-4.853	4.853	10
GPATCH2	55105.000	4.851	4.851	15
TIMM10	26519.000	4.847	4.847	11
KIF11	3832.000	4.847	4.847	26
MANEAL	149175.000	4.843	4.843	14
MMP1	4312.000	4.843	4.843	26
MYADM	91663.000	-4.843	4.843	13
IMPDH1	3614.000	4.843	4.843	31
TP63	8626.000	-4.843	4.843	20
PRRC1	133619.000	4.841	4.841	20
NCOA4	8031.000	-4.835	4.835	31
TEAD3	7005.000	-4.831	4.831	16
FEZ1	9638.000	-4.831	4.831	28
NAT5	51126.000	4.831	4.831	8
CAPRIN1	4076.000	4.829	4.829	29
EPB41	2035.000	4.828	4.828	28
GORASP2	26003.000	4.825	4.825	20
CTSB	1508.000	-4.821	4.821	18
GUSB	2990.000	4.821	4.821	31
POP7	10248.000	4.817	4.817	24
FRAS1	80144.000	-4.817	4.817	17
DSTN	11034.000	-4.815	4.815	23
WARS2	10352.000	4.812	4.812	10
LRRK2	120892.000	-4.805	4.805	7
EIF3D	8664.000	4.802	4.802	18
PSMC2	5701.000	4.802	4.802	29
RPS15	6209.000	4.801	4.801	18
SYNGR2	9144.000	4.797	4.797	20
OR51E1	143503.000	4.797	4.797	2
FTSJ1	24140.000	4.794	4.794	21
C3	718.000	-4.793	4.793	15
EIF2B4	8890.000	4.793	4.793	24
MRP63	78988.000	4.790	4.790	12
C10orf137	26098.000	4.789	4.789	19
SNX24	28966.000	-4.789	4.789	17
SLC37A3	84255.000	4.789	4.789	5
IFITM1	8519.000	-4.788	4.788	19
TCF7L1	83439.000	-4.787	4.787	16
ZWILCH	55055.000	4.785	4.785	13
REPS2	9185.000	4.784	4.784	22
KIF2C	11004.000	4.782	4.782	27
C10orf82	143379.000	-4.781	4.781	5
TRIM28	10155.000	4.781	4.781	30
PRR16	51334.000	4.778	4.778	16
SEC22A	26984.000	4.777	4.777	18
MCM7	4176.000	4.777	4.777	23
RNF139	11236.000	4.777	4.777	21
C9orf25	203259.000	-4.775	4.775	5
CDC20	991.000	4.774	4.774	20
WISP2	8839.000	-4.770	4.770	17
SDS	10993.000	4.769	4.769	27
EPRS	2058.000	4.768	4.768	30
TEK	7010.000	-4.767	4.767	27
ZNF30	90075.000	4.765	4.765	4
SEH1L	81929.000	4.764	4.764	16
PMPCB	9512.000	4.762	4.762	26
RPL36	25873.000	4.761	4.761	20
BAZ1A	11177.000	4.760	4.760	23
PRAC	84366.000	4.759	4.759	1
CYC1	1537.000	4.759	4.759	27
CBWD1	55871.000	4.756	4.756	10
ZNRD1	30834.000	4.755	4.755	14
LIMS2	55679.000	-4.754	4.754	10
PARK7	11315.000	4.752	4.752	22
UGCGL2	55757.000	4.750	4.750	15
ICT1	3396.000	4.749	4.749	21
PCDHB2	56133.000	4.749	4.749	2
GPR89A	653519.000	4.743	4.743	10
PDIK1L	149420.000	4.741	4.741	3
TUBE1	51175.000	-4.741	4.741	12
DAB2IP	153090.000	-4.739	4.739	10
ATPBD4	89978.000	4.737	4.737	7
SERP1	27230.000	4.735	4.735	21
PDIA4	9601.000	4.735	4.735	26
MEIS3P1	4213.000	-4.731	4.731	25
PPM2C	54704.000	4.730	4.730	15
SAAL1	113174.000	4.726	4.726	7
ACTC1	70.000	-4.726	4.726	9
MAPKAPK3	7867.000	4.726	4.726	27
STAT3	6774.000	-4.726	4.726	30
SULT1A2	6799.000	-4.721	4.721	9
C14orf28	122525.000	-4.721	4.721	12
KDELR1	10945.000	4.719	4.719	32
LOC399959	399959.000	-4.717	4.717	10
AGER	177.000	-4.716	4.716	25
TMEM5	10329.000	4.715	4.715	23
TXNL4A	10907.000	4.714	4.714	20
IGBP1	3476.000	4.712	4.712	30
TRAF4	9618.000	4.711	4.711	30
DDX55	57696.000	4.711	4.711	11
RPL4	6124.000	4.710	4.710	21
TRIM33	51592.000	4.708	4.708	24
ZNRF2	223082.000	4.708	4.708	14
NUDT4	11163.000	4.707	4.707	17
RTKN	6242.000	4.706	4.706	11
RBM34	23029.000	4.705	4.705	27
ARHGAP12	94134.000	4.704	4.704	20
ETS2	2114.000	-4.704	4.704	31
RANGAP1	5905.000	4.703	4.703	26
TRAF3IP2	10758.000	-4.696	4.696	25
RANBP2	5903.000	4.695	4.695	29
TSPAN4	7106.000	-4.694	4.694	26
SET	6418.000	4.694	4.694	31
SCRN2	90507.000	-4.691	4.691	6
BUB1	699.000	4.689	4.689	21
TANC2	26115.000	4.689	4.689	5
CFLAR	8837.000	-4.687	4.687	30
SDCBP2	27111.000	4.687	4.687	4
FARSA	2193.000	4.686	4.686	29
INVS	27130.000	4.685	4.685	24
PLN	5350.000	-4.685	4.685	31
CDC25C	995.000	4.685	4.685	27
DNASE1L3	1776.000	-4.683	4.683	20
TNPO1	3842.000	4.682	4.682	29
MRPL37	51253.000	4.681	4.681	10
WDR12	55759.000	4.680	4.680	10
SLC10A7	84068.000	4.680	4.680	4
MRPS28	28957.000	4.679	4.679	13
KIAA0114	57291.000	4.678	4.678	12
ASB3	51130.000	-4.676	4.676	8
UGDH	7358.000	4.675	4.675	24
TBL1XR1	79718.000	4.673	4.673	14
SEC61B	10952.000	4.671	4.671	29
GLB1	2720.000	4.670	4.670	28
FAM91A1	157769.000	4.668	4.668	9
C1orf103	55791.000	4.666	4.666	13
NSMAF	8439.000	4.665	4.665	32
TMEM161B	153396.000	4.663	4.663	3
GAS7	8522.000	-4.662	4.662	21
ARL5B	221079.000	4.659	4.659	6
TRIP6	7205.000	-4.659	4.659	26
PPP2R2D	55844.000	4.659	4.659	11
IFRD2	7866.000	4.658	4.658	25
ZNF615	284370.000	4.658	4.658	2
TBCE	6905.000	4.657	4.657	28
ZNF664	144348.000	4.654	4.654	10
TP53INP2	58476.000	-4.654	4.654	3
PRCC	5546.000	4.654	4.654	17
ATP6AP1	537.000	4.652	4.652	31
SIP1	8487.000	4.645	4.645	24
AMPD3	272.000	4.645	4.645	24
SCARB2	950.000	4.643	4.643	29
CHPT1	56994.000	-4.642	4.642	17
AGK	55750.000	4.642	4.642	14
COBLL1	22837.000	4.642	4.642	23
KIAA1430	57587.000	4.641	4.641	5
GANAB	23193.000	4.640	4.640	29
KIF4A	24137.000	4.640	4.640	11
BIK	638.000	4.639	4.639	18
CAPZA2	830.000	-4.637	4.637	29
TARBP1	6894.000	4.637	4.637	27
PCBD1	5092.000	4.635	4.635	30
NMD3	51068.000	4.635	4.635	13
PFDN4	5203.000	4.635	4.635	28
SOX13	9580.000	-4.633	4.633	18
AP4M1	9179.000	4.632	4.632	23
PCSK6	5046.000	4.630	4.630	22
SFRS18	25957.000	-4.629	4.629	23
GPR89B	51463.000	4.628	4.628	10
ECT2	1894.000	4.628	4.628	11
PHLDB1	23187.000	-4.628	4.628	22
SF3B3	23450.000	4.627	4.627	26
CCL18	6362.000	4.627	4.627	22
DPYSL2	1808.000	-4.626	4.626	19
ARD1A	8260.000	4.625	4.625	21
CGREF1	10669.000	4.624	4.624	21
VWF	7450.000	-4.622	4.622	30
SSH1	54434.000	-4.622	4.622	19
ATP7B	540.000	4.620	4.620	24
RPL7A	6130.000	4.619	4.619	25
SCGB2A1	4246.000	-4.614	4.614	15
CBFA2T2	9139.000	4.614	4.614	23
LOC642587	642587.000	-4.613	4.613	5
SYNJ2	8871.000	4.612	4.612	23
ATIC	471.000	4.612	4.612	22
F13A1	2162.000	-4.611	4.611	29
TSC22D3	1831.000	-4.607	4.607	25
WDR68	10238.000	4.606	4.606	28
ITPR3	3710.000	4.606	4.606	30
ZNF721	170960.000	4.604	4.604	6
C2orf43	60526.000	-4.604	4.604	16
DLG3	1741.000	4.602	4.602	26
VASN	114990.000	4.600	4.600	3
CDC27	996.000	4.599	4.599	31
C1orf21	81563.000	-4.597	4.597	23
EIF1AX	1964.000	4.597	4.597	22
ALG3	10195.000	4.596	4.596	29
MSH2	4436.000	4.595	4.595	29
EIF4EBP1	1978.000	4.592	4.592	18
SMAD6	4091.000	-4.591	4.591	28
DCBLD1	285761.000	4.590	4.590	11
TRAK1	22906.000	-4.590	4.590	20
KDR	3791.000	-4.588	4.588	28
P2RX1	5023.000	-4.587	4.587	20
RPL36A	6173.000	4.587	4.587	10
CFH	3075.000	-4.586	4.586	23
DMKN	93099.000	-4.586	4.586	12
SNRPG	6637.000	4.585	4.585	24
FOLH1	2346.000	4.583	4.583	30
BCL6	604.000	-4.582	4.582	30
MAF	4094.000	-4.579	4.579	28
STOM	2040.000	-4.577	4.577	19
TCP1	6950.000	4.573	4.573	21
C14orf143	90141.000	4.572	4.572	19
NNT	23530.000	-4.572	4.572	29
EEF2	1938.000	4.571	4.571	31
GPM6A	2823.000	-4.567	4.567	28
CRIM1	51232.000	-4.566	4.566	16
RPL28	6158.000	4.566	4.566	28
FMO5	2330.000	4.566	4.566	30
LARS2	23395.000	4.565	4.565	27
FAM128A	653784.000	4.565	4.565	8
ZSWIM6	57688.000	-4.563	4.563	5
MAP2K1	5604.000	4.561	4.561	31
DPY19L3	147991.000	4.558	4.558	3
CHST2	9435.000	-4.556	4.556	20
ANXA2P3	305.000	-4.556	4.556	15
C10orf55	414236.000	-4.549	4.549	3
RHOJ	57381.000	-4.549	4.549	13
ACACB	32.000	-4.545	4.545	23
SCFD1	23256.000	4.541	4.541	25
SLC35B1	10237.000	4.539	4.539	29
RBMS3	27303.000	-4.536	4.536	19
BMPR1A	657.000	-4.535	4.535	25
GSTM3	2947.000	-4.532	4.532	29
MIF	4282.000	4.531	4.531	13
RFC4	5984.000	4.530	4.530	21
NR1H2	7376.000	-4.529	4.529	31
ARPC3	10094.000	4.528	4.528	24
ALG1	56052.000	4.527	4.527	12
RSL1D1	26156.000	4.526	4.526	23
POLR2J	5439.000	4.526	4.526	30
SDAD1	55153.000	4.526	4.526	10
YIPF2	78992.000	4.526	4.526	16
AVEN	57099.000	4.525	4.525	15
BVES	11149.000	-4.524	4.524	5
HSPA9	3313.000	4.524	4.524	22
PKIG	11142.000	-4.524	4.524	20
TNS1	7145.000	-4.522	4.522	10
EXOSC5	56915.000	4.520	4.520	11
SLMO1	10650.000	4.519	4.519	17
RTCD1	8634.000	4.519	4.519	30
HINT1	3094.000	4.519	4.519	31
NOL8	55035.000	4.515	4.515	17
NFAM1	150372.000	-4.514	4.514	2
SFRS17A	8227.000	4.514	4.514	26
ANXA8L1	728113.000	-4.514	4.514	10
IL4R	3566.000	-4.510	4.510	31
AMMECR1	9949.000	4.508	4.508	25
NLK	51701.000	4.508	4.508	18
PLCB4	5332.000	4.505	4.505	30
PDE2A	5138.000	-4.503	4.503	20
CACNB3	784.000	4.503	4.503	28
RUVBL2	10856.000	4.503	4.503	18
PSMB4	5692.000	4.500	4.500	24
HNRNPU	3192.000	4.500	4.500	30
PRPS1	5631.000	4.500	4.500	25
OPTN	10133.000	-4.499	4.499	17
PSMD5	5711.000	4.499	4.499	29
MPV17	4358.000	4.499	4.499	30
SUB1	10923.000	4.495	4.495	27
CKAP2	26586.000	4.494	4.494	15
IL13RA1	3597.000	4.494	4.494	27
ROBO4	54538.000	-4.493	4.493	12
HMGB3	3149.000	4.491	4.491	23
TAF3	83860.000	-4.491	4.491	5
EDN3	1908.000	-4.490	4.490	28
FBXO28	23219.000	4.490	4.490	24
NUDT14	256281.000	4.489	4.489	7
AOX1	316.000	-4.487	4.487	15
CACHD1	57685.000	-4.482	4.482	13
IL33	90865.000	-4.482	4.482	19
EMG1	10436.000	4.481	4.481	26
NFE2L3	9603.000	4.479	4.479	23
CRTAC1	55118.000	-4.477	4.477	11
FNBP4	23360.000	4.475	4.475	24
S100A6	6277.000	-4.472	4.472	9
CD24	100133941.000	4.471	4.471	23
MAK10	60560.000	4.470	4.470	13
TRNT1	51095.000	4.470	4.470	13
PHACTR2	9749.000	-4.468	4.468	21
ZDHHC3	51304.000	-4.468	4.468	20
PFAS	5198.000	4.468	4.468	18
LARGE	9215.000	-4.468	4.468	20
COL4A5	1287.000	-4.468	4.468	24
STRBP	55342.000	4.467	4.467	13
CASK	8573.000	4.466	4.466	24
DIO2	1734.000	4.466	4.466	27
ACTB	60.000	-4.465	4.465	23
BDH1	622.000	4.464	4.464	31
LOC729234	729234.000	-4.464	4.464	4
SRP19	6728.000	4.464	4.464	32
COX7A2L	9167.000	4.464	4.464	26
ADCY5	111.000	-4.463	4.463	6
PGD	5226.000	4.462	4.462	30
IDH3A	3419.000	-4.461	4.461	31
PPARGC1A	10891.000	-4.458	4.458	16
C13orf1	57213.000	-4.458	4.458	22
LEPR	3953.000	-4.458	4.458	28
PPFIA1	8500.000	4.457	4.457	28
MRPL3	11222.000	4.456	4.456	22
SLC25A5	292.000	4.455	4.455	30
DISC1	27185.000	4.455	4.455	17
TTK	7272.000	4.454	4.454	12
KARS	3735.000	4.454	4.454	32
P2RX4	5025.000	4.454	4.454	27
MTCH2	23788.000	4.453	4.453	18
YARS	8565.000	4.453	4.453	29
C16orf13	84326.000	4.450	4.450	5
SCRG1	11341.000	-4.449	4.449	22
NPTN	27020.000	-4.449	4.449	23
WDR1	9948.000	-4.446	4.446	21
MARS	4141.000	4.445	4.445	25
SHFM1	7979.000	4.444	4.444	29
KLHL13	90293.000	-4.444	4.444	11
C14orf4	64207.000	4.443	4.443	5
TPSAB1	7177.000	-4.441	4.441	18
DBNDD1	79007.000	4.441	4.441	16
PRIMA1	145270.000	-4.439	4.439	2
TMEM183A	92703.000	4.434	4.434	21
TIMP1	7076.000	4.434	4.434	18
PRUNE2	158471.000	-4.433	4.433	27
WISP1	8840.000	4.433	4.433	22
H3F3B	3021.000	-4.433	4.433	19
TMEM138	51524.000	4.432	4.432	14
LRRC59	55379.000	4.430	4.430	12
B3GAT1	27087.000	4.426	4.426	14
KIF23	9493.000	4.423	4.423	26
RARRES1	5918.000	-4.422	4.422	30
NCBP2	22916.000	4.422	4.422	31
TUBB3	10381.000	4.421	4.421	19
CRYZL1	9946.000	-4.417	4.417	7
GATM	2628.000	-4.417	4.417	28
GLT8D1	55830.000	4.416	4.416	23
SLC27A3	11000.000	-4.414	4.414	14
ZNF718	255403.000	4.410	4.410	2
DDB2	1643.000	-4.408	4.408	31
SNX1	6642.000	-4.407	4.407	28
C4orf15	79441.000	4.406	4.406	21
C1orf156	92342.000	4.405	4.405	23
ICK	22858.000	4.402	4.402	21
FOXQ1	94234.000	-4.402	4.402	2
TCF3	6929.000	4.401	4.401	32
ATP5S	27109.000	4.401	4.401	27
SRPRB	58477.000	4.399	4.399	17
ZNF200	7752.000	4.399	4.399	22
CHPF	79586.000	4.398	4.398	17
DPYSL3	1809.000	-4.396	4.396	23
CA4	762.000	-4.395	4.395	21
HRSP12	10247.000	4.393	4.393	28
ADAM15	8751.000	4.392	4.392	29
MAP1D	254042.000	4.392	4.392	4
RQCD1	9125.000	4.391	4.391	27
MTIF2	4528.000	4.389	4.389	30
SNRPF	6636.000	4.389	4.389	29
FTH1	2495.000	-4.389	4.389	30
CYS1	192668.000	4.388	4.388	2
DCTD	1635.000	4.385	4.385	19
NVL	4931.000	4.384	4.384	20
CRIPAK	285464.000	4.383	4.383	5
ZNF185	7739.000	-4.381	4.381	15
C14orf159	80017.000	-4.381	4.381	13
GNE	10020.000	4.380	4.380	23
KRT17	3872.000	-4.380	4.380	14
DIP2B	57609.000	4.374	4.374	13
KIAA0999	23387.000	-4.373	4.373	22
C17orf63	55731.000	4.372	4.372	17
CYP4V2	285440.000	-4.370	4.370	5
MT1L	4500.000	-4.366	4.366	7
FAM46B	115572.000	-4.366	4.366	11
HBB	3043.000	-4.365	4.365	27
CEACAM1	634.000	-4.365	4.365	30
PLP1	5354.000	-4.364	4.364	31
GTF2H5	404672.000	4.363	4.363	20
KIAA1377	57562.000	-4.361	4.361	9
RRP9	9136.000	4.360	4.360	23
IL1R1	3554.000	-4.357	4.357	30
MNX1	3110.000	4.356	4.356	10
MON1B	22879.000	4.351	4.351	12
PPP4C	5531.000	4.351	4.351	26
MTX2	10651.000	4.350	4.350	18
PEX13	5194.000	4.349	4.349	27
E2F3	1871.000	4.348	4.348	25
DBNDD2	55861.000	-4.345	4.345	13
GSK3B	2932.000	4.343	4.343	31
NCF4	4689.000	-4.343	4.343	24
COL4A2	1284.000	-4.343	4.343	30
SERPING1	710.000	-4.341	4.341	23
PHKA1	5255.000	4.341	4.341	24
ABHD10	55347.000	4.339	4.339	18
NIPSNAP1	8508.000	4.338	4.338	19
GPS2	2874.000	-4.336	4.336	16
REEP1	65055.000	-4.336	4.336	24
NT5E	4907.000	-4.333	4.333	25
C9orf152	401546.000	4.333	4.333	2
MAGI2	9863.000	-4.331	4.331	21
SRI	6717.000	-4.327	4.327	31
CHCHD8	51287.000	4.327	4.327	13
FEN1	2237.000	4.325	4.325	16
POLE2	5427.000	4.323	4.323	23
SERPINB11	89778.000	-4.322	4.322	1
TTYH3	80727.000	4.322	4.322	12
CPA3	1359.000	-4.321	4.321	16
DAK	26007.000	4.320	4.320	17
ZNF253	56242.000	4.319	4.319	19
ZNF131	7690.000	4.319	4.319	28
VIT	5212.000	-4.319	4.319	4
KDELC2	143888.000	-4.317	4.317	3
COL3A1	1281.000	4.316	4.316	30
GFOD1	54438.000	-4.312	4.312	10
LRBA	987.000	4.312	4.312	28
SC4MOL	6307.000	-4.310	4.310	27
FBXO32	114907.000	-4.310	4.310	10
PKMYT1	9088.000	4.306	4.306	20
PARVB	29780.000	4.305	4.305	18
PIP5K1C	23396.000	-4.304	4.304	25
PHF12	57649.000	4.304	4.304	7
PPM1E	22843.000	4.303	4.303	19
RIPK4	54101.000	-4.303	4.303	15
RBM6	10180.000	4.302	4.302	31
GTF2E2	2961.000	4.302	4.302	31
ADH1A	124.000	-4.300	4.300	20
PPFIA2	8499.000	4.300	4.300	17
SFRS9	8683.000	4.299	4.299	24
PLK1	5347.000	4.298	4.298	28
BCLAF1	9774.000	4.296	4.296	27
NIN	51199.000	4.295	4.295	18
SSR3	6747.000	4.295	4.295	17
CCDC138	165055.000	4.295	4.295	5
OSTM1	28962.000	-4.294	4.294	18
C4orf14	84273.000	4.294	4.294	8
LAMP2	3920.000	4.291	4.291	29
CREM	1390.000	-4.290	4.290	30
UBD	10537.000	4.289	4.289	18
RAD23B	5887.000	4.288	4.288	31
HOXA9	3205.000	4.288	4.288	26
RPL10A	4736.000	4.288	4.288	23
SNX7	51375.000	-4.288	4.288	17
FAAH2	158584.000	-4.287	4.287	5
MET	4233.000	-4.286	4.286	26
CD97	976.000	-4.285	4.285	15
SEC13	6396.000	4.283	4.283	33
SLAIN1	122060.000	4.283	4.283	5
MRPL4	51073.000	4.283	4.283	19
XRN2	22803.000	4.280	4.280	14
PDCD2L	84306.000	4.279	4.279	2
RPL22	6146.000	4.279	4.279	21
MEN1	4221.000	4.278	4.278	17
CENPN	55839.000	4.277	4.277	11
NPEPPS	9520.000	4.272	4.272	23
GABRB3	2562.000	4.272	4.272	27
PSMA6	5687.000	4.271	4.271	32
KRT10	3858.000	4.270	4.270	22
CSTF1	1477.000	4.270	4.270	28
BID	637.000	4.268	4.268	22
CCL2	6347.000	-4.266	4.266	32
RGAG4	340526.000	-4.265	4.265	6
KIAA1370	56204.000	4.263	4.263	3
CD34	947.000	-4.261	4.261	31
INPP1	3628.000	-4.258	4.258	28
BCL2L2	599.000	-4.256	4.256	29
CHRM3	1131.000	4.256	4.256	4
MGC13057	84281.000	-4.255	4.255	6
RAB11A	8766.000	4.254	4.254	32
CARHSP1	23589.000	4.252	4.252	19
SCARB1	949.000	4.252	4.252	20
ZNF322A	79692.000	4.250	4.250	10
DNAJC9	23234.000	4.249	4.249	16
MMP10	4319.000	4.247	4.247	25
CIAO1	9391.000	4.246	4.246	26
EXOSC4	54512.000	4.246	4.246	11
H2AFV	94239.000	4.246	4.246	26
GOLGA3	2802.000	4.246	4.246	24
NUSAP1	51203.000	4.246	4.246	14
KRT14	3861.000	-4.243	4.243	15
FAM66C	440078.000	-4.243	4.243	3
SPOCK1	6695.000	4.240	4.240	15
PSMB3	5691.000	4.239	4.239	31
NDUFA2	4695.000	4.239	4.239	20
MEX3A	92312.000	4.238	4.238	6
CKAP4	10970.000	4.238	4.238	30
FGFR1OP	11116.000	4.238	4.238	17
LOC648740	648740.000	-4.236	4.236	1
ITIH5	80760.000	-4.236	4.236	10
SLCO2A1	6578.000	-4.235	4.235	23
METTL2A	339175.000	4.235	4.235	8
LASS2	29956.000	4.235	4.235	13
ABCD3	5825.000	-4.234	4.234	20
C10orf58	84293.000	-4.234	4.234	11
CRLF3	51379.000	4.234	4.234	23
MSH6	2956.000	4.233	4.233	17
PLA1A	51365.000	4.231	4.231	19
SLC7A5	8140.000	4.230	4.230	27
INSIG1	3638.000	-4.229	4.229	21
MAPK8	5599.000	4.228	4.228	30
SCCPDH	51097.000	4.227	4.227	23
DPAGT1	1798.000	4.226	4.226	25
N6AMT1	29104.000	4.225	4.225	9
MTHFD1L	25902.000	4.224	4.224	12
RRS1	23212.000	4.223	4.223	27
MTFR1	9650.000	4.223	4.223	27
SOCS2	8835.000	-4.223	4.223	25
ITGA5	3678.000	-4.221	4.221	21
FUT1	2523.000	-4.218	4.218	30
KLHL8	57563.000	4.218	4.218	8
RHOBTB2	23221.000	-4.218	4.218	14
ATP6V0B	533.000	4.217	4.217	31
RBBP4	5928.000	4.217	4.217	33
EIF2AK2	5610.000	4.216	4.216	22
UBE2E3	10477.000	4.216	4.216	25
DDX10	1662.000	4.213	4.213	20
EFNA4	1945.000	4.213	4.213	15
N-PAC	84656.000	4.213	4.213	12
COL8A1	1295.000	4.212	4.212	22
FAT3	120114.000	-4.212	4.212	2
HYOU1	10525.000	4.212	4.212	25
PPM1H	57460.000	4.211	4.211	15
GTF3C1	2975.000	4.210	4.210	25
TBCA	6902.000	4.210	4.210	25
KIAA0746	23231.000	4.209	4.209	24
EEF2K	29904.000	-4.208	4.208	2
PRPF40A	55660.000	4.206	4.206	25
TF	7018.000	-4.206	4.206	28
TIGD2	166815.000	4.205	4.205	11
VDAC1	7416.000	4.205	4.205	30
FAM102B	284611.000	-4.204	4.204	5
HEATR5A	25938.000	4.202	4.202	5
COPB1	1315.000	4.202	4.202	33
LOC85391	85391.000	4.201	4.201	3
GFPT1	2673.000	4.200	4.200	28
MUSTN1	389125.000	-4.200	4.200	3
WWP1	11059.000	4.199	4.199	29
C20orf103	24141.000	4.199	4.199	14
LOC283174	283174.000	-4.198	4.198	10
COL6A1	1291.000	-4.197	4.197	31
AMOTL2	51421.000	-4.197	4.197	25
TMEM57	55219.000	4.197	4.197	17
PRC1	9055.000	4.195	4.195	17
YEATS4	8089.000	4.195	4.195	16
KLF4	9314.000	-4.193	4.193	27
SORBS2	8470.000	-4.193	4.193	25
CCK	885.000	-4.193	4.193	25
CKLF	51192.000	4.192	4.192	15
HIST1H2BK	85236.000	4.191	4.191	20
PYGM	5837.000	-4.191	4.191	16
KLRK1	22914.000	-4.189	4.189	24
ZBED1	9189.000	4.186	4.186	16
PDE4B	5142.000	-4.185	4.185	18
DMD	1756.000	-4.184	4.184	23
PCP4L1	654790.000	-4.183	4.183	2
C14orf104	55172.000	4.181	4.181	16
BXDC1	84154.000	4.179	4.179	8
ZNF3	7551.000	4.179	4.179	30
C2orf37	80067.000	4.178	4.178	10
FLJ12993	441027.000	4.177	4.177	5
MGST3	4259.000	-4.176	4.176	24
ADHFE1	137872.000	-4.176	4.176	14
LOC550643	550643.000	-4.175	4.175	5
CD47	961.000	-4.173	4.173	32
ATP6V1E1	529.000	-4.173	4.173	24
PSMD3	5709.000	4.172	4.172	24
GCN1L1	10985.000	4.172	4.172	29
RDH11	51109.000	4.170	4.170	19
SH2D4A	63898.000	4.170	4.170	15
TYMS	7298.000	4.170	4.170	24
CREB3L1	90993.000	4.167	4.167	20
MXI1	4601.000	-4.167	4.167	24
CAMK2D	817.000	-4.165	4.165	17
ATP2C1	27032.000	4.163	4.163	24
SLC19A3	80704.000	-4.162	4.162	11
ALDH1A2	8854.000	-4.160	4.160	24
EIF2AK1	27102.000	4.160	4.160	23
NDE1	54820.000	-4.159	4.159	13
BIRC5	332.000	4.155	4.155	24
MAPK9	5601.000	4.155	4.155	25
COL9A2	1298.000	4.155	4.155	21
TCEB2	6923.000	4.152	4.152	25
CD109	135228.000	-4.149	4.149	5
CTNNA1	1495.000	-4.149	4.149	30
PECI	10455.000	4.148	4.148	16
PWP1	11137.000	4.147	4.147	29
HSPG2	3339.000	-4.147	4.147	30
IMPA1	3612.000	4.146	4.146	31
GTPBP1	9567.000	-4.143	4.143	27
BNC2	54796.000	-4.142	4.142	16
ANGEL2	90806.000	4.141	4.141	21
F2RL1	2150.000	4.141	4.141	27
TBC1D1	23216.000	-4.140	4.140	22
PPP3CA	5530.000	4.138	4.138	28
RPIA	22934.000	4.137	4.137	30
AHSA1	10598.000	4.137	4.137	20
ALG6	29929.000	4.137	4.137	12
PPAP2C	8612.000	4.135	4.135	18
CYP3A5P2	79424.000	-4.135	4.135	14
OAS2	4939.000	4.132	4.132	28
TCEAL3	85012.000	-4.131	4.131	10
ODZ2	57451.000	-4.130	4.130	10
PNPLA4	8228.000	4.129	4.129	30
CDCA3	83461.000	4.129	4.129	12
CLEC2B	9976.000	-4.129	4.129	28
RBM9	23543.000	-4.128	4.128	25
ESM1	11082.000	4.127	4.127	26
COPZ2	51226.000	-4.127	4.127	18
CXorf40A	91966.000	4.125	4.125	14
TES	26136.000	-4.124	4.124	23
CCT7	10574.000	4.123	4.123	29
AMOTL1	154810.000	-4.123	4.123	8
WDR45L	56270.000	4.120	4.120	23
ZNF93	81931.000	4.118	4.118	13
PAPOLA	10914.000	4.118	4.118	29
PLXNB3	5365.000	4.113	4.113	16
GALNT3	2591.000	4.113	4.113	27
PARP9	83666.000	4.113	4.113	11
CNTNAP2	26047.000	4.113	4.113	22
NCBP1	4686.000	4.112	4.112	29
HOXA10	3206.000	4.112	4.112	10
FAM115A	9747.000	4.112	4.112	24
TRIM59	286827.000	4.111	4.111	10
CDC14B	8555.000	-4.111	4.111	22
CXCL9	4283.000	4.111	4.111	27
TAF9	6880.000	4.110	4.110	23
ARMCX1	51309.000	-4.110	4.110	13
TMEM70	54968.000	4.105	4.105	14
SAP18	10284.000	-4.105	4.105	26
ALCAM	214.000	4.104	4.104	30
SLC25A20	788.000	-4.104	4.104	17
CLPP	8192.000	4.103	4.103	32
RPL23	9349.000	4.102	4.102	26
C11orf10	746.000	4.102	4.102	16
C12orf23	90488.000	4.102	4.102	11
UNC5B	219699.000	-4.101	4.101	2
SLC43A3	29015.000	-4.100	4.100	18
TNFRSF1B	7133.000	-4.099	4.099	31
PKIB	5570.000	4.099	4.099	12
ATP13A3	79572.000	4.098	4.098	27
PI16	221476.000	-4.097	4.097	4
CCDC25	55246.000	-4.097	4.097	16
HSPC152	51504.000	4.092	4.092	10
ADCY9	115.000	-4.092	4.092	24
MRPL21	219927.000	4.092	4.092	13
DCUN1D5	84259.000	4.091	4.091	11
ISG15	9636.000	4.089	4.089	30
STK24	8428.000	-4.087	4.087	26
SCRN1	9805.000	-4.085	4.085	26
MPHOSPH9	10198.000	4.084	4.084	27
LARP2	55132.000	4.084	4.084	10
FOXO1	2308.000	-4.084	4.084	28
TSPAN3	10099.000	-4.083	4.083	29
C17orf28	283987.000	4.083	4.083	12
EML1	2009.000	-4.082	4.082	27
FILIP1	27145.000	-4.082	4.082	4
NFIC	4782.000	-4.082	4.082	29
RPL27A	6157.000	4.082	4.082	30
C4BPB	725.000	4.082	4.082	24
CPAMD8	27151.000	-4.081	4.081	2
PLXNA3	55558.000	4.080	4.080	25
CANT1	124583.000	4.079	4.079	14
REPIN1	29803.000	4.078	4.078	12
MAPRE2	10982.000	-4.078	4.078	30
SNHG10	283596.000	-4.076	4.076	5
BRCA1	672.000	4.075	4.075	28
DUS4L	11062.000	4.075	4.075	13
SNTB2	6645.000	-4.073	4.073	30
RABEPK	10244.000	4.073	4.073	28
KIAA0907	22889.000	4.072	4.072	18
RPS5	6193.000	4.072	4.072	25
C19orf2	8725.000	4.069	4.069	15
CHAF1B	8208.000	4.069	4.069	27
HBXIP	10542.000	4.068	4.068	18
TOM1L1	10040.000	4.067	4.067	18
CD40	958.000	-4.065	4.065	25
HSPB2	3316.000	-4.065	4.065	29
PPP1R14A	94274.000	-4.065	4.065	5
PSME4	23198.000	4.064	4.064	29
KRT18	3875.000	4.064	4.064	31
RPS6KB1	6198.000	4.064	4.064	31
ODC1	4953.000	4.064	4.064	21
ELMO1	9844.000	-4.063	4.063	26
SMOC1	64093.000	-4.063	4.063	2
LITAF	9516.000	-4.058	4.058	30
PLOD3	8985.000	4.058	4.058	24
LIMS1	3987.000	4.056	4.056	29
APOBEC3C	27350.000	-4.055	4.055	19
ACAA2	10449.000	-4.055	4.055	32
EIF1B	10289.000	-4.053	4.053	24
MANEA	79694.000	4.053	4.053	12
CD82	3732.000	-4.052	4.052	12
FKBP11	51303.000	4.051	4.051	19
ZMYM2	7750.000	4.050	4.050	22
EEF1G	1937.000	4.045	4.045	21
TRIO	7204.000	4.045	4.045	30
MSH3	4437.000	4.045	4.045	29
TARDBP	23435.000	4.045	4.045	26
FANCG	2189.000	4.044	4.044	23
GLA	2717.000	4.044	4.044	17
PODXL2	50512.000	4.043	4.043	10
CSRP2	1466.000	-4.040	4.040	29
PLK4	10733.000	4.040	4.040	21
HIST1H4K	8362.000	4.038	4.038	8
STAMBPL1	57559.000	4.036	4.036	2
TSG101	7251.000	4.035	4.035	29
MRPL40	64976.000	4.034	4.034	18
BAT1	7919.000	4.033	4.033	23
TMEM132C	92293.000	-4.033	4.033	4
PCDH7	5099.000	-4.033	4.033	19
LAMB3	3914.000	-4.031	4.031	10
KTELC1	56983.000	4.030	4.030	10
SLC25A14	9016.000	4.030	4.030	23
PTK7	5754.000	4.028	4.028	23
GPRC5C	55890.000	-4.027	4.027	11
UNQ2963	283314.000	4.026	4.026	1
RPL10	6134.000	4.026	4.026	25
CCDC82	79780.000	-4.025	4.025	5
VARS	7407.000	4.023	4.023	30
CCDC8	83987.000	-4.021	4.021	12
PCDHB10	56126.000	4.020	4.020	2
SPRED1	161742.000	-4.019	4.019	5
C10orf72	196740.000	-4.018	4.018	13
EIF4A3	9775.000	4.018	4.018	28
VAPA	9218.000	-4.018	4.018	23
RGL2	5863.000	4.015	4.015	28
ZNF260	339324.000	4.015	4.015	12
C6orf48	50854.000	-4.015	4.015	3
CHN2	1124.000	4.015	4.015	16
RPL3	6122.000	4.015	4.015	22
C1orf106	55765.000	-4.014	4.014	13
YTHDF1	54915.000	4.014	4.014	4
HSPB3	8988.000	-4.013	4.013	20
FAM127A	8933.000	-4.011	4.011	22
PEG3	5178.000	-4.010	4.010	29
RPS17	6218.000	4.010	4.010	16
ALS2CR4	65062.000	-4.008	4.008	4
RAB3B	5865.000	4.007	4.007	21
SLC13A3	64849.000	4.007	4.007	22
TCEAL2	140597.000	-4.006	4.006	4
NBPF10	100132406.000	4.005	4.005	22
C20orf194	25943.000	-4.003	4.003	17
TGFBR2	7048.000	-4.003	4.003	19
CHEK1	1111.000	4.002	4.002	25
HOXC6	3223.000	4.002	4.002	27
TIMELESS	8914.000	4.002	4.002	17
C13orf31	144811.000	-3.998	3.998	5
MATN2	4147.000	-3.997	3.997	28
PRDX6	9588.000	-3.997	3.997	31
NFS1	9054.000	3.996	3.996	17
PADI2	11240.000	-3.995	3.995	12
MGAT2	4247.000	3.994	3.994	19
SPIN3	169981.000	3.993	3.993	6
C4orf10	317648.000	3.993	3.993	20
TRAPPC6A	79090.000	3.991	3.991	19
COL2A1	1280.000	3.990	3.990	22
CRAT	1384.000	3.989	3.989	28
CHERP	10523.000	3.988	3.988	29
TARS	6897.000	3.987	3.987	25
TELO2	9894.000	3.986	3.986	20
CUL4B	8450.000	3.986	3.986	22
RIPK2	8767.000	3.986	3.986	10
CXCL11	6373.000	3.985	3.985	18
HDAC2	3066.000	3.985	3.985	27
MORC4	79710.000	3.985	3.985	15
GMDS	2762.000	3.984	3.984	17
C1orf52	148423.000	3.984	3.984	5
GPR108	56927.000	-3.983	3.983	11
ENOX1	55068.000	3.983	3.983	10
TARP	445347.000	3.982	3.982	30
LTF	4057.000	-3.981	3.981	22
FOXN3	1112.000	-3.981	3.981	30
RHPN2	85415.000	3.981	3.981	11
KIAA1804	84451.000	3.979	3.979	2
UNG	7374.000	3.978	3.978	25
ABHD6	57406.000	-3.978	3.978	12
PGM1	5236.000	-3.974	3.974	29
CDC25A	993.000	3.971	3.971	30
NAP1L1	4673.000	3.968	3.968	29
PEX10	5192.000	3.968	3.968	17
CLTC	1213.000	3.967	3.967	30
ZNF566	84924.000	3.967	3.967	12
FAM83H	286077.000	3.965	3.965	12
SDK1	221935.000	3.965	3.965	11
ADAR	103.000	3.964	3.964	29
SLC2A9	56606.000	-3.964	3.964	13
CD46	4179.000	3.964	3.964	31
C6orf57	135154.000	3.964	3.964	2
ACAT2	39.000	3.963	3.963	26
RCN2	5955.000	3.962	3.962	30
PDLIM3	27295.000	-3.961	3.961	21
UCHL3	7347.000	3.960	3.960	29
KIT	3815.000	-3.960	3.960	28
FAM46A	55603.000	-3.959	3.959	20
SCYE1	9255.000	3.958	3.958	33
CPA6	57094.000	-3.957	3.957	4
MKNK1	8569.000	-3.957	3.957	29
ACBD3	64746.000	3.957	3.957	22
FOXD1	2297.000	3.956	3.956	22
SLC33A1	9197.000	3.956	3.956	28
ARL4D	379.000	-3.956	3.956	20
USP13	8975.000	3.955	3.955	28
ATP1A3	478.000	-3.954	3.954	8
SLC5A6	8884.000	3.953	3.953	22
ATP6V1A	523.000	3.952	3.952	31
IDH1	3417.000	3.952	3.952	22
IFNGR2	3460.000	3.951	3.951	32
LOC387647	387647.000	-3.951	3.951	10
FAM83D	81610.000	3.950	3.950	13
TBPL1	9519.000	3.949	3.949	18
FUBP1	8880.000	3.948	3.948	30
C20orf74	57186.000	3.948	3.948	13
CHMP4B	128866.000	-3.948	3.948	5
ARHGAP24	83478.000	-3.947	3.947	17
ALDH3A2	224.000	-3.946	3.946	31
NUPL2	11097.000	3.945	3.945	24
CSTF2	1478.000	3.945	3.945	30
AKT1S1	84335.000	3.944	3.944	15
AK1	203.000	-3.943	3.943	18
SCNN1B	6338.000	-3.943	3.943	20
POLR2D	5433.000	3.942	3.942	17
LRPPRC	10128.000	3.941	3.941	27
TNFSF13	8741.000	-3.940	3.940	25
MTMR10	54893.000	-3.939	3.939	15
GK5	256356.000	3.939	3.939	2
SC65	10609.000	3.937	3.937	27
TIMM17A	10440.000	3.937	3.937	30
C12orf52	84934.000	3.937	3.937	17
BCS1L	617.000	3.936	3.936	18
NUDT19	390916.000	3.935	3.935	3
SATB2	23314.000	3.934	3.934	20
IER5	51278.000	-3.934	3.934	11
PLD5	200150.000	-3.934	3.934	1
KIAA0040	9674.000	-3.933	3.933	22
UTP14A	10813.000	3.932	3.932	12
KLK3	354.000	3.932	3.932	23
POM121	9883.000	3.932	3.932	18
BCCIP	56647.000	3.931	3.931	19
CDC5L	988.000	3.930	3.930	29
TAP1	6890.000	3.929	3.929	29
STX10	8677.000	3.926	3.926	16
GNG4	2786.000	3.925	3.925	21
MAML2	84441.000	-3.923	3.923	2
ITGB4	3691.000	-3.923	3.923	30
MAP7D1	55700.000	-3.922	3.922	14
DYNC1I1	1780.000	-3.920	3.920	23
MUC15	143662.000	-3.920	3.920	13
RGS9	8787.000	-3.919	3.919	19
SRF	6722.000	-3.918	3.918	25
INTS7	25896.000	3.918	3.918	18
CSNK1E	1454.000	3.918	3.918	31
LIMCH1	22998.000	-3.917	3.917	20
COL5A2	1290.000	3.916	3.916	23
C14orf132	56967.000	-3.914	3.914	21
NOL6	65083.000	3.914	3.914	17
LMNA	4000.000	-3.913	3.913	30
DPP7	29952.000	3.913	3.913	11
EHD1	10938.000	-3.912	3.912	25
TMOD1	7111.000	-3.912	3.912	18
ATXN1L	342371.000	-3.911	3.911	14
EIF3J	8669.000	3.911	3.911	23
PPP2R2A	5520.000	3.910	3.910	30
EI24	9538.000	3.910	3.910	17
ADH1C	126.000	-3.909	3.909	16
CCND2	894.000	-3.909	3.909	31
MAPK8IP2	23542.000	3.909	3.909	19
LRP12	29967.000	3.909	3.909	9
GTF3A	2971.000	3.907	3.907	19
PTPRB	5787.000	-3.906	3.906	28
NMRAL1	57407.000	3.903	3.903	9
SERGEF	26297.000	3.902	3.902	12
C6orf129	154467.000	3.902	3.902	7
MRC1L1	414308.000	3.901	3.901	3
MMP12	4321.000	3.901	3.901	28
GMCL1L	64396.000	3.898	3.898	2
BRCC3	79184.000	3.898	3.898	16
RFK	55312.000	3.897	3.897	22
DDX26B	203522.000	-3.896	3.896	13
PAK2	5062.000	3.896	3.896	30
TMEM127	55654.000	-3.896	3.896	17
WSB2	55884.000	3.895	3.895	18
ICAM4	3386.000	-3.895	3.895	12
MTX1	4580.000	3.894	3.894	17
CECR5	27440.000	3.891	3.891	13
PSMB1	5689.000	3.891	3.891	31
HTRA2	27429.000	3.891	3.891	17
NEK6	10783.000	3.890	3.890	12
GEFT	115557.000	-3.889	3.889	7
DPH5	51611.000	3.887	3.887	12
GDPD1	284161.000	3.886	3.886	2
IGSF1	3547.000	-3.886	3.886	21
UGP2	7360.000	-3.886	3.886	30
GPR153	387509.000	-3.885	3.885	9
SAT1	6303.000	3.885	3.885	27
KIAA0196	9897.000	3.882	3.882	24
CHDH	55349.000	3.881	3.881	3
PMAIP1	5366.000	3.881	3.881	25
IL1RL1	9173.000	-3.881	3.881	28
MRPL9	65005.000	3.879	3.879	18
EPHA1	2041.000	3.878	3.878	27
HOXA5	3202.000	-3.878	3.878	15
PRLR	5618.000	3.877	3.877	28
CCDC69	26112.000	-3.877	3.877	21
KIAA0182	23199.000	3.875	3.875	29
ABCA8	10351.000	-3.875	3.875	21
SWAP70	23075.000	-3.875	3.875	25
ARFIP2	23647.000	3.875	3.875	28
MPPED2	744.000	-3.874	3.874	26
ANTXR2	118429.000	-3.873	3.873	11
RNF19A	25897.000	3.873	3.873	12
AP2B1	163.000	3.873	3.873	31
HDLBP	3069.000	3.872	3.872	25
ROCK2	9475.000	-3.872	3.872	23
ERAL1	26284.000	3.871	3.871	19
C6orf115	58527.000	3.870	3.870	8
CLDN5	7122.000	-3.870	3.870	24
TOP1	7150.000	3.869	3.869	29
CD200	4345.000	-3.869	3.869	17
SPCS3	60559.000	3.868	3.868	15
CLIP4	79745.000	-3.867	3.867	18
NCLN	56926.000	3.865	3.865	19
CPOX	1371.000	3.864	3.864	26
HMGN3	9324.000	-3.863	3.863	31
KIAA0090	23065.000	3.862	3.862	26
CDCA5	113130.000	3.859	3.859	14
RNF149	284996.000	3.859	3.859	5
TPRKB	51002.000	3.856	3.856	15
KRT15	3866.000	-3.856	3.856	23
ACADSB	36.000	3.855	3.855	31
TBX1	6899.000	3.854	3.854	16
RPS6KB2	6199.000	3.854	3.854	25
RBM39	9584.000	3.854	3.854	29
CCDC80	151887.000	-3.853	3.853	13
GRASP	160622.000	-3.853	3.853	6
ZBED4	9889.000	3.851	3.851	19
PDS5A	23244.000	3.850	3.850	25
FH	2271.000	3.849	3.849	30
FAM120AOS	158293.000	3.849	3.849	10
SBDSP	155370.000	-3.849	3.849	9
PIK3R2	5296.000	3.847	3.847	27
ARFGEF1	10565.000	3.846	3.846	24
OSGEPL1	64172.000	3.845	3.845	16
KIAA0895	23366.000	3.845	3.845	18
C7orf27	221927.000	3.845	3.845	10
EIF4G3	8672.000	3.843	3.843	29
RPS6KC1	26750.000	3.842	3.842	13
PINK1	65018.000	-3.841	3.841	22
PREP	5550.000	3.841	3.841	27
TNFRSF1A	7132.000	-3.840	3.840	22
KRTCAP2	200185.000	3.839	3.839	10
CISD2	493856.000	3.838	3.838	11
SLC30A9	10463.000	3.837	3.837	26
MYO1B	4430.000	3.837	3.837	26
RIF1	55183.000	3.837	3.837	25
ITSN1	6453.000	-3.837	3.837	31
COL13A1	1305.000	-3.837	3.837	23
RPL35A	6165.000	3.836	3.836	20
PPA1	5464.000	3.834	3.834	21
MMACHC	25974.000	3.834	3.834	22
ZNF432	9668.000	3.833	3.833	17
SCGB3A1	92304.000	-3.832	3.832	2
ZNF233	353355.000	3.831	3.831	5
NCAPG	64151.000	3.830	3.830	9
KLC1	3831.000	-3.830	3.830	25
SOX10	6663.000	-3.830	3.830	17
PHF8	23133.000	3.830	3.830	24
CHCHD1	118487.000	3.829	3.829	7
C7orf11	136647.000	3.828	3.828	11
ZFP36L2	678.000	-3.827	3.827	27
RARA	5914.000	-3.827	3.827	27
IDH3G	3421.000	3.825	3.825	26
GTF3C5	9328.000	3.822	3.822	10
REV3L	5980.000	-3.821	3.821	18
CTDSP2	10106.000	-3.821	3.821	29
KCNN4	3783.000	3.819	3.819	21
BUD31	8896.000	3.819	3.819	29
ALKBH2	121642.000	3.819	3.819	2
METAP2	10988.000	3.817	3.817	20
GAB2	9846.000	-3.816	3.816	19
STK39	27347.000	3.816	3.816	25
NKRF	55922.000	3.816	3.816	24
BXDC2	55299.000	3.816	3.816	14
C8orf59	401466.000	3.814	3.814	7
COPS5	10987.000	3.813	3.813	29
PDZD11	51248.000	3.813	3.813	14
PRUNE	58497.000	3.813	3.813	19
ANKS1A	23294.000	-3.808	3.808	27
SRGN	5552.000	-3.808	3.808	31
RXRA	6256.000	-3.808	3.808	26
NLN	57486.000	3.807	3.807	11
SNRPB2	6629.000	3.807	3.807	24
MAP3K6	9064.000	-3.805	3.805	11
SEC23A	10484.000	-3.804	3.804	29
KIAA0100	9703.000	3.804	3.804	26
AMN1	196394.000	-3.803	3.803	5
C21orf34	388815.000	-3.803	3.803	4
EXOSC3	51010.000	3.803	3.803	7
TACC2	10579.000	-3.802	3.802	17
KRTCAP3	200634.000	3.801	3.801	10
FEV	54738.000	3.800	3.800	20
[truncated: 15,158 more rows]
