# Supplementary material for: Prioritizing genes associated with prostate cancer development
Source: BMC Cancer. 2010 Nov 2;10:599. doi: 10.1186/1471-2407-10-599 (PMC2988752; doi:10.1186/1471-2407-10-599)
Supplement: Additional file 6 — Table S6. Z scores in the third level of the meta-analysis. [file 1471-2407-10-599-S6.TXT]

Table S6. Z-scores in the third level of the meta-analysis. L - localized cancer, M - metastatic cancer.
gene name	gene_ID	Z(L3)	ABS[Z(L3)]	Number of studies L3
MYH11	4629	-12.679	12.679	34
SYNPO2	171024	-11.855	11.855	18
FHL1	2273	-11.687	11.687	36
MEIS2	4212	-10.363	10.363	33
COL10A1	1300	-10.289	10.289	2
PPAP2B	8613	-10.265	10.265	36
PTN	5764	-10.073	10.073	35
MYLK	4638	-10.006	10.006	38
MYL9	10398	-10.001	10.001	36
CSRP1	1465	-9.934	9.934	22
CNN1	1264	-9.770	9.770	35
TOP2A	7153	9.523	9.523	38
MEIS1	4211	-9.502	9.502	35
DST	667	-9.495	9.495	39
TAGLN	6876	-9.468	9.468	30
KCNMB1	3779	-9.369	9.369	35
VCL	7414	-9.237	9.237	36
RND3	390	-8.992	8.992	36
GPM6B	2824	-8.896	8.896	27
AOC3	8639	-8.873	8.873	34
TPM2	7169	-8.833	8.833	37
CALD1	800	-8.814	8.814	39
TPM1	7168	-8.805	8.805	39
AURKA	6790	8.751	8.751	31
PCTK1	5127	8.748	8.748	37
SPARCL1	8404	-8.542	8.542	39
NME1	4830	8.526	8.526	39
PPP1R12B	4660	-8.518	8.518	32
FOXF1	2294	-8.496	8.496	25
RBPMS	11030	-8.365	8.365	37
GSN	2934	-8.211	8.211	38
TMEM47	83604	-8.211	8.211	30
FGFR2	2263	-8.153	8.153	38
PTRF	284119	-8.136	8.136	33
ACTA2	59	-8.084	8.084	35
ANGPT1	284	-7.965	7.965	26
SMTN	6525	-7.939	7.939	36
CKS2	1164	7.914	7.914	39
SPG20	23111	-7.912	7.912	31
PDE4D	5144	-7.881	7.881	33
DDR2	4921	-7.824	7.824	37
FAM107A	11170	-7.799	7.799	26
DKC1	1736	7.780	7.780	29
SOX4	6659	7.760	7.760	37
CDC2	983	7.657	7.657	36
ZMYND8	23613	7.652	7.652	37
PCP4	5121	-7.642	7.642	36
BMPR1A	657	-7.605	7.605	29
KRT5	3852	-7.591	7.591	21
FLNA	2316	-7.578	7.578	35
ACTG2	72	-7.565	7.565	24
TIMP3	7078	-7.557	7.557	37
GAS6	2621	-7.515	7.515	36
STOML2	30968	-7.488	7.488	4
C10orf116	10974	-7.479	7.479	35
CCL2	6347	-7.464	7.464	39
C14orf139	79686	7.445	7.445	4
FBLN1	2192	-7.415	7.415	36
COX7A1	1346	-7.359	7.359	28
CDC6	990	7.351	7.351	33
RAP1A	5906	-7.346	7.346	38
RCAN2	10231	-7.319	7.319	35
ID1	3397	-7.311	7.311	35
TPSAB1	7177	-7.309	7.309	22
NR4A1	3164	-7.291	7.291	35
LMOD1	25802	-7.289	7.289	35
CLU	1191	-7.285	7.285	23
CX3CL1	6376	-7.259	7.259	32
PBX1	5087	-7.212	7.212	39
KCNAB1	7881	-7.203	7.203	35
PLAGL1	5325	-7.200	7.200	36
SRF	6722	-7.187	7.187	29
DKFZP564O0823	25849	-7.154	7.154	28
TPX2	22974	7.153	7.153	30
NUP210	23225	7.151	7.151	26
RGPD4	285190	-7.139	7.139	3
TACC1	6867	-7.119	7.119	33
CTGF	1490	-7.116	7.116	37
CAV2	858	-7.106	7.106	31
KRT15	3866	-7.051	7.051	26
KIFC1	3833	6.994	6.994	35
PDE8B	8622	-6.952	6.952	31
FLNC	2318	-6.943	6.943	23
PTTG1	9232	6.926	6.926	27
ANXA1	301	-6.905	6.905	37
METTL7A	25840	-6.893	6.893	31
MFAP4	4239	-6.887	6.887	35
PPP1R12A	4659	-6.887	6.887	32
UBE2C	11065	6.874	6.874	32
NBL1	4681	-6.874	6.874	36
CDC42EP3	10602	-6.868	6.868	23
HSPB8	26353	-6.848	6.848	23
ATF3	467	-6.845	6.845	39
GPD1L	23171	-6.821	6.821	36
CDKN3	1033	6.779	6.779	33
ZMYND11	10771	-6.759	6.759	37
AMACR	23600	6.749	6.749	30
CCNA2	890	6.741	6.741	38
PLN	5350	-6.730	6.730	37
EZH2	2146	6.704	6.704	31
GAS1	2619	-6.703	6.703	35
FZD7	8324	-6.696	6.696	31
NME2	4831	6.691	6.691	21
MSRB3	253827	-6.690	6.690	8
SAC3D1	29901	6.659	6.659	34
SORBS2	8470	-6.657	6.657	32
SOD3	6649	-6.656	6.656	36
FOXM1	2305	6.649	6.649	33
CAV1	857	-6.632	6.632	35
HSPD1	3329	6.616	6.616	28
hCG_1988300	728638	6.596	6.596	2
PAGE4	9506	-6.594	6.594	22
CYR61	3491	-6.580	6.580	34
KLF4	9314	-6.562	6.562	34
COL4A6	1288	-6.556	6.556	25
THBS2	7058	6.548	6.548	38
MYBL2	4605	6.547	6.547	34
IER2	9592	-6.528	6.528	38
KIAA0101	9768	6.512	6.512	34
EGR1	1958	-6.472	6.472	38
TCF21	6943	-6.466	6.466	19
CALM1	801	-6.415	6.415	34
RARRES1	5918	-6.412	6.412	37
CNTN1	1272	-6.403	6.403	38
DSTN	11034	-6.390	6.390	27
BOLA2	552900	6.385	6.385	22
MATN2	4147	-6.341	6.341	34
MITF	4286	-6.315	6.315	37
MPZL2	10205	-6.311	6.311	26
ITPR1	3708	-6.292	6.292	35
DCT	1638	-6.286	6.286	29
LGALS3	3958	-6.275	6.275	38
FXYD1	5348	-6.271	6.271	30
POLR2H	5437	6.259	6.259	29
CLU	1191	-6.249	6.249	22
TRAP1	10131	6.208	6.208	38
PKIG	11142	-6.207	6.207	24
CBX3	11335	6.205	6.205	38
IL1R1	3554	-6.193	6.193	37
BAG1	573	-6.173	6.173	27
RCC1	1104	6.156	6.156	33
PAICS	10606	6.144	6.144	37
TGFB1I1	7041	-6.130	6.130	32
GABARAPL1	23710	-6.129	6.129	28
LPHN2	23266	-6.118	6.118	31
TP63	8626	-6.118	6.118	26
E2F5	1875	6.114	6.114	34
WSB2	55884	6.100	6.100	22
EIF3B	8662	6.082	6.082	34
STIP1	10963	6.066	6.066	39
PTBP1	5725	6.047	6.047	34
SPON1	10418	-6.040	6.040	31
MMP11	4320	6.036	6.036	34
CGRRF1	10668	-6.032	6.032	37
G3BP1	10146	6.030	6.030	38
LMNB2	84823	6.029	6.029	27
HLA-DPB1	3115	-6.010	6.010	39
MGP	4256	-6.007	6.007	38
PJA2	9867	-5.994	5.994	29
IGF1	3479	-5.993	5.993	38
SMAD4	4089	-5.991	5.991	38
MTHFD1	4522	5.991	5.991	36
NONO	4841	5.983	5.983	38
ZWINT	11130	5.980	5.980	29
ZBTB20	26137	-5.980	5.980	27
THY1	7070	5.957	5.957	31
SLMAP	7871	-5.951	5.951	19
SATB1	6304	-5.950	5.950	37
H2AFX	3014	5.944	5.944	32
KPNA2	3838	5.938	5.938	36
PLK1	5347	5.910	5.910	33
DMXL1	1657	-5.899	5.899	28
VSIG2	23584	-5.894	5.894	8
SLIT2	9353	-5.885	5.885	26
SVIL	6840	-5.869	5.869	30
UBE2I	7329	5.868	5.868	38
PALLD	23022	-5.868	5.868	23
CAPZA2	830	-5.863	5.863	36
CSNK1G2	1455	5.850	5.850	34
UBE2S	27338	5.839	5.839	37
MCM4	4173	5.817	5.817	34
CDK4	1019	5.785	5.785	25
CACNB2	783	-5.777	5.777	33
SRI	6717	-5.775	5.775	38
JAM3	83700	-5.766	5.766	29
P4HA1	5033	5.764	5.764	37
VAMP3	9341	-5.744	5.744	36
ASNS	440	5.744	5.744	35
TGFBR3	7049	-5.744	5.744	37
PRUNE2	158471	-5.744	5.744	34
AURKB	9212	5.725	5.725	29
RPA3	6119	5.721	5.721	37
RPS7	6201	5.713	5.713	13
GARS	2617	5.710	5.710	37
ARL6IP1	23204	5.700	5.700	36
MKI67	4288	5.693	5.693	34
ZFP36	7538	-5.692	5.692	36
TCEAL1	9338	-5.692	5.692	36
PPP2CB	5516	-5.689	5.689	36
ISCU	23479	-5.682	5.682	36
IDH3A	3419	-5.675	5.675	38
IL6ST	3572	-5.670	5.670	34
GPI	2821	5.670	5.670	39
SGCB	6443	-5.664	5.664	36
TRIM29	23650	-5.664	5.664	36
AURKB	9212	5.659	5.659	31
AGL	178	-5.635	5.635	35
LEPR	3953	-5.633	5.633	34
CLIC4	25932	-5.633	5.633	24
ECM2	1842	-5.633	5.633	30
SLC20A2	6575	-5.625	5.625	28
CCT3	7203	5.623	5.623	29
ACTL6A	86	5.615	5.615	28
PTGS1	5742	-5.613	5.613	25
GSTM5	2949	-5.612	5.612	36
GRINL1A	81488	-5.611	5.611	6
CENPA	1058	5.593	5.593	27
ISL1	3670	-5.592	5.592	35
TRIO	7204	5.591	5.591	36
EFS	10278	-5.569	5.569	30
PTGS2	5743	-5.569	5.569	25
PAM	5066	-5.565	5.565	38
SEMA3C	10512	-5.564	5.564	34
UCK2	7371	5.544	5.544	36
CAMK2G	818	-5.520	5.520	32
OGN	4969	-5.518	5.518	21
SH3BGRL2	83699	-5.517	5.517	8
MAD2L1	4085	5.511	5.511	37
CENPF	1063	5.503	5.503	31
CCDC50	152137	-5.503	5.503	17
BRD2	6046	5.475	5.475	39
LAGE3	8270	5.473	5.473	36
MT2A	4502	-5.465	5.465	27
MT1X	4501	-5.463	5.463	37
CREM	1390	-5.461	5.461	36
IGFBP6	3489	-5.457	5.457	36
PDLIM3	27295	-5.453	5.453	27
ALDH3A2	224	-5.448	5.448	37
ZBTB4	57659	-5.444	5.444	17
BUB1	699	5.434	5.434	26
C10orf72	196740	-5.418	5.418	17
SELE	6401	-5.414	5.414	37
LARP1	23367	5.412	5.412	28
DDX39	10212	5.389	5.389	25
SFRS5	6430	-5.386	5.386	39
TUBG1	7283	5.373	5.373	36
CFL2	1073	-5.363	5.363	13
HLA-DRB1	3123	-5.356	5.356	39
TSC22D3	1831	-5.343	5.343	32
RANBP1	5902	5.340	5.340	36
WFS1	7466	-5.339	5.339	29
RBMS1	5937	-5.339	5.339	34
CRISPLD2	83716	-5.336	5.336	20
GSTM2	2946	-5.335	5.335	25
FCGRT	2217	-5.334	5.334	36
CENPF	1063	5.332	5.332	33
ZNF185	7739	-5.318	5.318	18
BOP1	23246	5.317	5.317	26
MYL6	4637	-5.312	5.312	24
TCF3	6929	5.304	5.304	39
PGCP	10404	-5.304	5.304	26
MAOB	4129	-5.301	5.301	35
NPTN	27020	-5.299	5.299	29
BTG2	7832	-5.298	5.298	35
PRC1	9055	5.293	5.293	21
PLP1	5354	-5.291	5.291	37
ST5	6764	-5.290	5.290	37
PARVB	29780	5.289	5.289	22
ITGA7	3679	-5.260	5.260	36
TOMM34	10953	5.253	5.253	36
IQGAP1	8826	-5.246	5.246	28
ACTN1	87	-5.242	5.242	34
PMS2L1	5379	5.240	5.240	32
EPAS1	2034	-5.234	5.234	37
WHSC1	7468	5.225	5.225	28
LSM12	124801	5.223	5.223	22
MAF	4094	-5.212	5.212	35
SORBS1	10580	-5.207	5.207	17
CENPC1	1060	-5.202	5.202	36
AMIGO2	347902	-5.197	5.197	1
LAPTM4A	9741	-5.190	5.190	32
PARVA	55742	-5.187	5.187	15
FRMD6	122786	-5.184	5.184	8
C1orf21	81563	-5.174	5.174	29
PHACTR2	9749	-5.171	5.171	27
RUVBL1	8607	5.160	5.160	23
PINK1	65018	-5.156	5.156	28
GATA3	2625	-5.154	5.154	36
MBNL2	10150	-5.151	5.151	31
RRM2	6241	5.151	5.151	34
B2M	567	-5.149	5.149	36
LTBP4	8425	-5.148	5.148	31
ABCC5	10057	5.138	5.138	33
TCEB1	6921	5.137	5.137	34
MRVI1	10335	-5.123	5.123	13
PTP4A2	8073	-5.117	5.117	33
FARSA	2193	5.112	5.112	35
SLC14A1	6563	-5.105	5.105	37
PGK1	5230	5.099	5.099	34
AHNAK	79026	-5.098	5.098	32
SLC35A1	10559	-5.095	5.095	36
RAE1	8480	5.093	5.093	35
TMEM50A	23585	-5.089	5.089	22
HOXC6	3223	5.084	5.084	34
PMP22	5376	-5.083	5.083	38
MME	4311	-5.080	5.080	37
KIF2C	11004	5.079	5.079	32
FOXN3	1112	-5.050	5.050	37
CDKN1C	1028	-5.045	5.045	29
MAGEA2B	266740	5.042	5.042	2
SLC15A2	6565	-5.041	5.041	21
C1orf151	440574	-5.039	5.039	11
CAP2	10486	-5.038	5.038	31
CUGBP1	10658	5.031	5.031	32
PELO	53918	-5.029	5.029	25
LSM7	51690	5.026	5.026	25
SNRPE	6635	5.018	5.018	34
NR4A3	8013	-5.016	5.016	35
MRPL12	6182	5.013	5.013	24
CENPE	1062	5.011	5.011	35
CYC1	1537	5.009	5.009	34
CSTF3	1479	5.008	5.008	36
ITM2B	9445	-5.000	5.000	29
C9orf3	84909	-4.998	4.998	31
CCT2	10576	4.995	4.995	32
TRIP6	7205	-4.991	4.991	33
COL11A1	1301	4.989	4.989	34
DACH1	1602	-4.985	4.985	28
CCNB1	891	4.983	4.983	33
SPP1	6696	4.976	4.976	31
DKFZP586H2123	25891	-4.974	4.974	23
BCL2L2	599	-4.973	4.973	36
HEXIM1	10614	-4.971	4.971	32
PRDX4	10549	4.970	4.970	38
SERPINB1	1992	-4.970	4.970	37
ATP2B4	493	-4.968	4.968	34
SLC7A5	8140	4.960	4.960	34
TMEM97	27346	4.958	4.958	26
CCT5	22948	4.958	4.958	39
PYROXD1	79912	-4.957	4.957	32
EIF4G1	1981	4.955	4.955	30
CD81	975	-4.950	4.950	37
SNRPD3	6634	4.947	4.947	30
LOC572558	572558	-4.947	4.947	8
PYCR1	5831	4.944	4.944	27
BYSL	705	4.943	4.943	33
PYY2	23615	4.935	4.935	3
GBP2	2634	-4.934	4.934	37
MAP4K4	9448	4.933	4.933	26
CCNB2	9133	4.922	4.922	20
DUSP5	1847	-4.919	4.919	37
IQGAP2	10788	-4.911	4.911	38
SRM	6723	4.908	4.908	25
DPYSL3	1809	-4.908	4.908	27
PDLIM1	9124	-4.905	4.905	25
GOLGB1	2804	-4.905	4.905	38
HPRT1	3251	4.905	4.905	33
WFDC2	10406	-4.903	4.903	35
GSTM1	2944	-4.902	4.902	17
SCHIP1	29970	-4.898	4.898	22
P2RX1	5023	-4.895	4.895	23
CDC42BPA	8476	-4.888	4.888	30
C19orf52	90580	4.883	4.883	3
WFDC1	58189	-4.880	4.880	11
LGALS3BP	3959	-4.879	4.879	38
UQCRH	7388	4.871	4.871	27
ILK	3611	-4.863	4.863	36
NEO1	4756	-4.863	4.863	36
KLF9	687	-4.862	4.862	36
SLC7A1	6541	4.859	4.859	36
PCSK7	9159	-4.859	4.859	33
HIST1H2BG	8339	4.859	4.859	2
SCNN1A	6337	-4.849	4.849	34
LDB3	11155	-4.840	4.840	22
NCOA4	8031	-4.837	4.837	37
BMI1	648	-4.837	4.837	40
HSPE1	3336	4.822	4.822	27
SSPN	8082	-4.821	4.821	29
RHOA	387	-4.815	4.815	37
COL4A5	1287	-4.811	4.811	31
CCT6A	908	4.811	4.811	35
ZNF200	7752	4.805	4.805	28
UFM1	51569	-4.798	4.798	25
EIF1AX	1964	4.797	4.797	26
NEXN	91624	-4.797	4.797	13
CDK4	1019	4.795	4.795	24
COMMD5	28991	4.794	4.794	17
TRAF3IP2	10758	-4.793	4.793	32
RANGAP1	5905	4.788	4.788	33
E2F3	1871	4.785	4.785	31
MID1	4281	-4.781	4.781	28
SPOP	8405	-4.780	4.780	32
JUN	3725	-4.771	4.771	24
LTF	4057	-4.771	4.771	26
MPDZ	8777	-4.770	4.770	30
JUNB	3726	-4.766	4.766	39
CD59	966	-4.763	4.763	34
PRAC	84366	4.759	4.759	1
BIRC5	332	4.758	4.758	29
NPM1	4869	4.755	4.755	26
LOC728264	728264	-4.753	4.753	13
RMND5A	64795	4.753	4.753	33
ZNF423	23090	-4.746	4.746	21
TMEM106C	79022	4.746	4.746	31
CDC20	991	4.741	4.741	23
OAT	4942	-4.737	4.737	33
GALNT10	55568	4.732	4.732	31
CEACAM1	634	-4.726	4.726	37
MT1H	4496	-4.720	4.720	40
SON	6651	-4.718	4.718	39
FOSB	2354	-4.712	4.712	26
C7orf40	285958	4.710	4.710	11
AKT3	10000	-4.697	4.697	33
AHCY	191	4.694	4.694	32
DHX34	9704	4.690	4.690	34
CTSO	1519	-4.689	4.689	38
ID2	3398	-4.687	4.687	38
SDCBP2	27111	4.687	4.687	4
PRKAR1A	5573	-4.683	4.683	38
VIPR1	7433	-4.678	4.678	20
SRGN	5552	-4.678	4.678	38
FAM114A1	92689	-4.677	4.677	32
ID4	3400	-4.677	4.677	27
MAL2	114569	4.665	4.665	8
YIF1A	10897	4.663	4.663	34
COL5A2	1290	4.663	4.663	27
ALDH1A2	8854	-4.662	4.662	30
CCND2	894	-4.656	4.656	38
MTHFD2	10797	4.653	4.653	37
ANTXR2	118429	-4.639	4.639	14
MXRA7	439921	-4.639	4.639	13
FKBP4	2288	4.638	4.638	29
HLF	3131	-4.632	4.632	25
ENAH	55740	-4.632	4.632	22
CFD	1675	-4.624	4.624	33
RRS1	23212	4.624	4.624	34
MRPS12	6183	4.624	4.624	36
CST3	1471	-4.623	4.623	22
NDFIP1	80762	-4.622	4.622	17
HOMER3	9454	4.620	4.620	22
FGFR1	2260	-4.619	4.619	39
DIXDC1	85458	-4.618	4.618	21
MCM7	4176	4.616	4.616	27
DNAJC9	23234	4.612	4.612	20
ELF1	1997	-4.609	4.609	37
SMARCA2	6595	-4.600	4.600	38
SEC23A	10484	-4.599	4.599	36
VILL	50853	-4.591	4.591	18
BUB1B	701	4.587	4.587	30
FAP	2191	4.585	4.585	34
LAMB2	3913	-4.582	4.582	35
CDCA5	113130	4.581	4.581	18
FRY	10129	-4.579	4.579	36
VCAN	1462	4.576	4.576	35
ABCD3	5825	-4.574	4.574	24
ALDH2	217	-4.574	4.574	28
PDK4	5166	-4.572	4.572	34
SERPINB5	5268	-4.568	4.568	27
WDR1	9948	-4.568	4.568	27
ANXA11	311	-4.567	4.567	39
PCNA	5111	4.566	4.566	38
PBXIP1	57326	-4.563	4.563	30
PER1	5187	-4.561	4.561	30
C2orf40	84417	-4.557	4.557	3
WDHD1	11169	4.553	4.553	21
BGN	633	4.551	4.551	36
DHFR	1719	4.544	4.544	28
STK36	27148	4.543	4.543	4
CIRBP	1153	-4.543	4.543	36
YARS	8565	4.542	4.542	36
RYBP	23429	-4.540	4.540	34
RCBTB2	1102	-4.535	4.535	22
ANG	283	-4.529	4.529	25
GART	2618	4.529	4.529	35
MPHOSPH9	10198	4.522	4.522	34
C18orf1	753	-4.521	4.521	35
PPIF	10105	4.519	4.519	38
CD151	977	-4.514	4.514	39
TOX3	27324	4.507	4.507	20
RFC5	5985	4.506	4.506	23
NR4A2	4929	-4.505	4.505	37
NCAPH	23397	4.502	4.502	33
FILIP1L	11259	-4.502	4.502	34
CTSB	1508	-4.496	4.496	22
TIPARP	25976	-4.494	4.494	25
AQP3	360	-4.489	4.489	37
TCEAL3	85012	-4.488	4.488	11
F5	2153	4.485	4.485	33
NTN4	59277	-4.481	4.481	17
PPIH	10465	4.479	4.479	25
ITGA8	8516	-4.474	4.474	35
WWTR1	25937	-4.469	4.469	27
CDC42EP4	23580	-4.468	4.468	31
COL6A1	1291	-4.468	4.468	33
DYNC1I1	1780	-4.468	4.468	28
UGP2	7360	-4.466	4.466	37
PPAT	5471	4.465	4.465	22
DUSP1	1843	-4.464	4.464	38
P2RY5	10161	-4.462	4.462	21
CX3CR1	1524	-4.456	4.456	37
PDK3	5165	4.454	4.454	31
WDSOF1	25879	4.451	4.451	7
REV3L	5980	-4.450	4.450	22
LAD1	3898	4.444	4.444	28
GPS2	2874	-4.442	4.442	19
CD69	969	-4.441	4.441	31
CD38	952	-4.441	4.441	33
SCRIB	23513	4.440	4.440	26
ARPC1A	10552	4.438	4.438	37
ACP1	52	4.434	4.434	14
PDE5A	8654	-4.433	4.433	17
FNBP1	23048	-4.426	4.426	33
SMG7	9887	4.423	4.423	37
PIK3R1	5295	-4.423	4.423	36
TACC2	10579	-4.415	4.415	21
ZNF718	255403	4.410	4.410	2
PTPRK	5796	-4.407	4.407	34
SLBP	7884	4.404	4.404	33
MED21	9412	-4.401	4.401	34
ITGB8	3696	-4.396	4.396	37
HSP90AA1	3320	4.395	4.395	26
S100A4	6275	-4.393	4.393	26
RAB11FIP2	22841	-4.389	4.389	26
NDUFS4	4724	-4.388	4.388	33
CYS1	192668	4.388	4.388	2
POLD2	5425	4.387	4.387	36
MAGI2	9863	-4.384	4.384	26
TSLP	85480	-4.377	4.377	4
GAPDH	2597	4.377	4.377	28
CYFIP2	26999	4.376	4.376	38
LYN	4067	4.374	4.374	38
SNX1	6642	-4.374	4.374	35
ZIC2	7546	4.369	4.369	21
EYA1	2138	-4.368	4.368	18
C9orf3	84909	-4.368	4.368	25
MT1L	4500	-4.366	4.366	7
EARS2	124454	4.366	4.366	8
LIMCH1	22998	-4.365	4.365	25
CCDC88C	440193	4.365	4.365	22
CDH19	28513	-4.362	4.362	26
DHPS	1725	4.360	4.360	35
HN1L	90861	4.358	4.358	31
NR3C1	2908	-4.357	4.357	25
SH3BGR	6450	-4.355	4.355	36
SKP2	6502	4.355	4.355	31
ROCK2	9475	-4.350	4.350	30
MAZ	4150	4.350	4.350	33
ATXN2L	11273	4.341	4.341	34
ITM2C	81618	-4.338	4.338	23
ANPEP	290	-4.338	4.338	26
CLN5	1203	-4.336	4.336	31
CYP27A1	1593	-4.336	4.336	31
ADAMTS1	9510	-4.336	4.336	17
GADD45B	4616	-4.334	4.334	25
PPP1R2	5504	-4.332	4.332	33
DDX3Y	8653	-4.331	4.331	32
SMYD2	56950	4.330	4.330	27
AP4M1	9179	4.330	4.330	29
LPP	4026	-4.327	4.327	36
AHSA1	10598	4.326	4.326	24
AKR1B1	231	-4.326	4.326	28
BNC2	54796	-4.325	4.325	20
SERPINB11	89778	-4.322	4.322	1
POLR2J	5439	4.321	4.321	37
CELSR3	1951	4.320	4.320	26
ATP1A2	477	-4.319	4.319	20
DAAM2	23500	-4.318	4.318	30
SYNJ2	8871	4.313	4.313	29
APOC1	341	4.311	4.311	31
ENO1	2023	4.311	4.311	29
TNFAIP3	7128	-4.309	4.309	39
RCC2	55920	4.308	4.308	18
EEF1E1	9521	4.307	4.307	32
AMOTL2	51421	-4.303	4.303	32
DKK3	27122	-4.301	4.301	22
ZNF516	9658	-4.301	4.301	31
FOXK2	3607	4.300	4.300	33
PEA15	8682	-4.299	4.299	38
BNIP3	664	4.298	4.298	25
AR	367	4.298	4.298	27
HN1	51155	4.294	4.294	22
SMAD7	4092	-4.292	4.292	34
MTFR1	9650	4.289	4.289	33
HMMR	3161	4.288	4.288	34
SFRP1	6422	-4.286	4.286	30
CGREF1	10669	4.284	4.284	26
PEX14	5195	-4.284	4.284	23
PKMYT1	9088	4.282	4.282	23
RAB6B	51560	4.279	4.279	30
CRYAB	1410	-4.278	4.278	26
TERF2IP	54386	-4.274	4.274	31
PCYOX1	51449	-4.273	4.273	24
PTGER2	5732	-4.264	4.264	26
MT1JP	4498	-4.264	4.264	31
KLF6	1316	-4.264	4.264	39
NR3C2	4306	-4.263	4.263	35
TYMS	7298	4.262	4.262	30
MBNL1	4154	-4.260	4.260	31
C9orf5	23731	-4.259	4.259	17
TBX3	6926	-4.256	4.256	22
CHRM3	1131	4.256	4.256	4
SLC5A6	8884	4.256	4.256	29
AES	166	-4.253	4.253	34
SIM2	6493	4.253	4.253	26
CHD9	80205	-4.251	4.251	32
ANXA4	307	-4.250	4.250	39
PPP1R3C	5507	-4.250	4.250	21
RTKN	6242	4.247	4.247	15
SYNE1	23345	-4.246	4.246	23
SMARCA4	6597	4.244	4.244	29
KIAA0100	9703	4.242	4.242	31
LDHA	3939	4.237	4.237	39
LOC648740	648740	-4.236	4.236	1
MAP3K4	4216	-4.235	4.235	34
APOBEC3C	27350	-4.234	4.234	22
JUB	84962	-4.233	4.233	8
WASF1	8936	4.231	4.231	33
SNRPA1	6627	4.228	4.228	38
WBP4	11193	-4.225	4.225	22
SH3GL1	6455	4.221	4.221	33
GGH	8836	4.215	4.215	35
TRIP13	9319	4.214	4.214	35
ST13	6767	-4.213	4.213	37
ACTB	60	-4.211	4.211	26
SPAG7	9552	-4.211	4.211	29
SNRPF	6636	4.210	4.210	35
C9orf61	9413	-4.205	4.205	35
PCM1	5108	-4.204	4.204	39
PDK1	5163	4.203	4.203	24
TTLL12	23170	4.202	4.202	32
EIF2C2	27161	4.200	4.200	31
MFGE8	4240	-4.197	4.197	28
PTGDS	5730	-4.197	4.197	12
NDN	4692	-4.194	4.194	34
NUDT1	4521	4.194	4.194	34
SRPX	8406	-4.193	4.193	36
BTG3	10950	-4.188	4.188	36
GNAS	2778	4.185	4.185	34
DHRS3	9249	-4.185	4.185	28
KLF5	688	-4.184	4.184	27
SUZ12	23512	4.184	4.184	25
DNMT3A	1788	4.183	4.183	20
SPRY2	10253	-4.177	4.177	32
CAPZB	832	-4.174	4.174	34
C16orf14	84331	4.169	4.169	16
ANGPTL1	9068	-4.165	4.165	16
SLC25A5	292	4.164	4.164	36
TNFSF10	8743	-4.164	4.164	37
ESR1	2099	-4.164	4.164	31
PAFAH1B1	5048	-4.162	4.162	33
ITGA5	3678	-4.161	4.161	24
PFDN6	10471	4.160	4.160	32
ZNF263	10127	4.158	4.158	30
NAP1L5	266812	-4.155	4.155	8
SETBP1	26040	-4.154	4.154	21
CD9	928	-4.152	4.152	38
SDC2	6383	-4.150	4.150	33
PCOLCE2	26577	-4.147	4.147	13
PKP3	11187	4.146	4.146	21
HSPB6	126393	-4.144	4.144	28
MCM5	4174	4.140	4.140	35
ATIC	471	4.138	4.138	26
MRPL3	11222	4.137	4.137	26
TUBB	203068	4.135	4.135	38
SSBP1	6742	4.133	4.133	38
EFEMP2	30008	-4.132	4.132	25
ENPP2	5168	-4.131	4.131	37
PRPF19	27339	4.130	4.130	23
RBPMS2	348093	-4.129	4.129	4
ZDHHC9	51114	4.128	4.128	12
MSH2	4436	4.126	4.126	36
POLE3	54107	4.126	4.126	27
LIG1	3978	4.124	4.124	31
RAB4A	5867	-4.121	4.121	37
HDGF	3068	4.121	4.121	34
GAD1	2571	4.118	4.118	34
ATP6V1C1	528	4.114	4.114	38
GNA11	2767	-4.112	4.112	39
SRD5A2	6716	-4.111	4.111	24
TCEAL4	79921	-4.110	4.110	21
GSTA4	2941	-4.109	4.109	32
PTPN21	11099	-4.107	4.107	30
AKAP12	9590	-4.106	4.106	39
ACAA1	30	-4.106	4.106	27
FBLN5	10516	-4.103	4.103	23
SNAI1	6615	4.103	4.103	18
AHNAK2	113146	-4.101	4.101	19
CPM	1368	-4.099	4.099	31
SH3GLB1	51100	-4.092	4.092	33
GJA1	2697	-4.088	4.088	37
TCF4	6925	-4.083	4.083	37
SCGB2A1	4246	-4.081	4.081	18
MARCKSL1	65108	4.081	4.081	23
ANLN	54443	4.079	4.079	8
SMC4	10051	4.076	4.076	28
RARB	5915	-4.073	4.073	36
AMY2B	280	-4.070	4.070	10
AKAP11	11215	-4.065	4.065	33
ITM2A	9452	-4.064	4.064	21
TRAK2	66008	-4.060	4.060	33
RARRES2	5919	-4.059	4.059	37
LARS2	23395	4.058	4.058	33
ARL6IP5	10550	-4.055	4.055	32
PDE6D	5147	4.055	4.055	27
PRKDC	5591	4.052	4.052	34
ARHGEF6	9459	-4.047	4.047	36
SLC35B2	347734	4.045	4.045	8
ABCA8	10351	-4.045	4.045	26
TES	26136	-4.044	4.044	29
SLC4A1	6521	4.042	4.042	26
MSTP9	11223	-4.042	4.042	34
VAV2	7410	4.038	4.038	34
RBM10	8241	4.037	4.037	35
MTA1	9112	4.037	4.037	36
PER2	8864	-4.033	4.033	22
FXYD3	5349	-4.031	4.031	32
GSTP1	2950	-4.031	4.031	24
CREBL2	1389	-4.031	4.031	27
ZNRD1	30834	4.030	4.030	18
LEPREL1	55214	-4.030	4.030	12
TXN	7295	4.028	4.028	26
UNQ2963	283314	4.026	4.026	1
FGB	2244	4.026	4.026	34
CARHSP1	23589	4.025	4.025	23
CDC7	8317	4.024	4.024	34
USP13	8975	4.023	4.023	34
ATF5	22809	4.023	4.023	32
CAND2	23066	-4.021	4.021	20
MPPED2	744	-4.018	4.018	33
CLPP	8192	4.016	4.016	39
YTHDF1	54915	4.014	4.014	4
MRPL4	51073	4.013	4.013	23
TROAP	10024	4.009	4.009	32
GTF3A	2971	4.007	4.007	23
COCH	1690	-4.006	4.006	29
TCOF1	6949	4.006	4.006	35
EYA2	2139	-4.005	4.005	35
CCNE2	9134	4.004	4.004	27
NFIA	4774	-4.004	4.004	14
PPP1CB	5500	-4.003	4.003	37
CDCA8	55143	3.999	3.999	17
FAM89B	23625	3.999	3.999	27
GIYD2	79008	3.999	3.999	23
PIK3R2	5296	3.995	3.995	33
SPIN3	169981	3.993	3.993	6
NUDT10	170685	-3.993	3.993	8
MRPL12	6182	3.992	3.992	23
H2AFY	9555	3.992	3.992	28
ADH5	128	-3.991	3.991	24
CKAP5	9793	3.991	3.991	35
KIAA0020	9933	3.988	3.988	35
SIAH2	6478	3.986	3.986	34
DNAJC10	54431	3.984	3.984	15
ATG5	9474	-3.982	3.982	33
ABCG2	9429	-3.981	3.981	27
KRT7	3855	-3.981	3.981	33
PLOD3	8985	3.979	3.979	31
RLN1	6013	-3.979	3.979	25
FSCN1	6624	3.976	3.976	28
NFYB	4801	-3.973	3.973	35
NUCB1	4924	-3.973	3.973	35
EIF3H	8667	3.973	3.973	23
ALG3	10195	3.972	3.972	35
CCT4	10575	3.972	3.972	37
DNAH5	1767	3.971	3.971	9
RPL35	11224	3.971	3.971	37
SMOX	54498	3.965	3.965	33
HMGN4	10473	-3.965	3.965	31
TSPAN2	10100	-3.964	3.964	24
ZYX	7791	-3.963	3.963	25
DDHD2	23259	-3.963	3.963	22
SCARB1	949	3.961	3.961	24
ARMCX3	51566	-3.960	3.960	21
SEPP1	6414	-3.958	3.958	38
TSTA3	7264	3.956	3.956	38
SORBS3	10174	-3.956	3.956	30
KIAA1128	54462	-3.955	3.955	34
NFE2L2	4780	-3.955	3.955	36
PPFIA1	8500	3.955	3.955	35
MMP12	4321	3.953	3.953	35
TCF7L2	6934	-3.951	3.951	36
PSIP1	11168	-3.951	3.951	36
FBXW4	6468	-3.948	3.948	11
SPOCK3	50859	-3.947	3.947	20
CDC25C	995	3.946	3.946	33
MYO1C	4641	-3.946	3.946	33
OIT3	170392	3.946	3.946	17
TMEM183A	92703	3.946	3.946	27
KCTD5	54442	3.944	3.944	23
PVT1	5820	3.941	3.941	28
MAPK10	5602	-3.940	3.940	37
C4orf31	79625	-3.938	3.938	29
SLC25A6	293	3.935	3.935	37
HSPE1	3336	3.935	3.935	25
SHMT2	6472	3.935	3.935	23
PLD5	200150	-3.934	3.934	1
ZFP36L2	678	-3.932	3.932	34
NFYA	4800	3.929	3.929	25
MYADM	91663	-3.929	3.929	17
INSM1	3642	3.926	3.926	34
MMP7	4316	-3.925	3.925	23
HSF1	3297	3.925	3.925	26
HMGA1	3159	3.925	3.925	24
MYO10	4651	3.924	3.924	27
COL15A1	1306	-3.921	3.921	35
DEFB1	1672	-3.921	3.921	26
INPP5A	3632	-3.918	3.918	33
EIF4E3	317649	-3.918	3.918	8
NEGR1	257194	-3.917	3.917	7
LTBP1	4052	-3.914	3.914	36
SMARCD3	6604	-3.910	3.910	34
KIAA0999	23387	-3.908	3.908	28
RAB34	83871	-3.906	3.906	17
ST6GALNAC2	10610	-3.906	3.906	36
LRP10	26020	-3.905	3.905	21
DNAJC3	5611	-3.904	3.904	19
MRC1L1	414308	3.901	3.901	3
CHAF1B	8208	3.899	3.899	33
MFN2	9927	-3.898	3.898	22
PARP6	56965	-3.896	3.896	8
TMEM49	81671	-3.893	3.893	23
PTEN	5728	-3.892	3.892	36
SORL1	6653	-3.892	3.892	32
SDS	10993	3.885	3.885	33
CEP55	55165	3.883	3.883	21
RNF13	11342	-3.881	3.881	32
RPS6KB2	6199	3.880	3.880	32
LITAF	9516	-3.878	3.878	37
NSMCE1	197370	3.877	3.877	19
CTNNA1	1495	-3.876	3.876	36
NUP62	23636	3.873	3.873	39
UBL3	5412	-3.869	3.869	28
CSTB	1476	3.868	3.868	23
ANGPT2	285	3.868	3.868	28
SRRM1	10250	-3.866	3.866	33
TRAK2	66008	-3.863	3.863	28
C6orf108	10591	3.862	3.862	33
GSTO2	119391	-3.861	3.861	5
CRIM1	51232	-3.859	3.859	20
TMEM50B	757	-3.859	3.859	21
MAPK9	5601	3.857	3.857	29
DPYD	1806	-3.857	3.857	38
YAP1	10413	-3.856	3.856	21
CHERP	10523	3.852	3.852	36
BRCA1	672	3.849	3.849	35
TSPYL1	7259	-3.847	3.847	25
RCAN1	1827	-3.843	3.843	34
SQLE	6713	3.843	3.843	35
JARID1D	8284	-3.840	3.840	29
AHR	196	-3.839	3.839	26
STXBP3	6814	-3.837	3.837	36
TRIM28	10155	3.835	3.835	37
NFATC2IP	84901	3.835	3.835	29
PRSS2	5645	-3.833	3.833	24
FAM135A	57579	-3.833	3.833	18
HLA-A	3105	-3.831	3.831	38
STX12	23673	-3.828	3.828	21
MARK3	4140	3.827	3.827	39
CXCL9	4283	3.826	3.826	30
SH3BGRL	6451	-3.824	3.824	31
SOCS2	8835	-3.824	3.824	32
RPS23	6228	-3.823	3.823	36
VDR	7421	3.822	3.822	34
NIN	51199	3.819	3.819	22
RCL1	10171	3.818	3.818	22
ZNF536	9745	-3.818	3.818	24
TSC22D1	8848	-3.815	3.815	34
C1orf115	79762	-3.815	3.815	22
CCL4L1	9560	-3.814	3.814	4
COL13A1	1305	-3.811	3.811	28
ATP6V1A	523	3.810	3.810	38
VHL	7428	3.808	3.808	35
ITGB1	3688	-3.807	3.807	37
EGR2	1959	-3.803	3.803	34
GRB2	2885	3.803	3.803	37
ATG9B	285973	3.803	3.803	17
ZNF253	56242	3.801	3.801	25
PUS7	54517	3.801	3.801	21
SIP1	8487	3.798	3.798	30
GABRP	2568	-3.796	3.796	30
BDH2	56898	-3.795	3.795	22
TNFRSF1A	7132	-3.795	3.795	26
C1orf187	374946	3.792	3.792	6
MAST1	22983	3.787	3.787	17
MRPL23	6150	3.786	3.786	38
TOPBP1	11073	3.786	3.786	35
FBLN2	2199	-3.783	3.783	35
FARSB	10056	3.781	3.781	9
SLIT3	6586	-3.780	3.780	24
CTF1	1489	-3.780	3.780	34
ENSA	2029	3.778	3.778	25
YKT6	10652	3.776	3.776	31
SKP1	6500	-3.774	3.774	38
MT1G	4495	-3.768	3.768	15
MUM1	84939	3.762	3.762	19
PURA	5813	-3.762	3.762	36
C14orf2	9556	3.762	3.762	33
FANCD2	2177	3.759	3.759	18
KIF23	9493	3.759	3.759	32
DYNC1I2	1781	-3.758	3.758	30
TMEM109	79073	-3.757	3.757	22
MUC4	4585	-3.753	3.753	19
GABARAP	11337	-3.753	3.753	32
RALA	5898	3.751	3.751	33
PDLIM4	8572	-3.750	3.750	36
CALM2	805	-3.749	3.749	29
ZNF532	55205	-3.747	3.747	22
PDCD6IP	10015	-3.747	3.747	21
SAMD5	389432	3.745	3.745	8
ACOT12	134526	3.745	3.745	15
ARMET	7873	3.744	3.744	39
LDLRAD3	143458	3.743	3.743	1
ACTC1	70	-3.742	3.742	10
PTBP2	58155	-3.741	3.741	21
MPPE1	65258	-3.740	3.740	27
ARPC1B	10095	3.740	3.740	36
ADAMTS8	11095	-3.740	3.740	11
DLG3	1741	3.737	3.737	33
PRIM1	5557	3.736	3.736	38
TMBIM4	51643	-3.735	3.735	21
MSL3L2	151507	3.734	3.734	2
SNRPG	6637	3.732	3.732	28
GSK3B	2932	3.732	3.732	38
hCG_1806964	401093	-3.729	3.729	7
VARS	7407	3.729	3.729	36
PARP2	10038	3.726	3.726	28
APEX1	328	3.726	3.726	32
AGRN	375790	3.726	3.726	31
TNFSF13	8741	-3.724	3.724	31
CAST	831	-3.723	3.723	34
MOXD1	26002	-3.722	3.722	25
MT1M	4499	-3.722	3.722	13
DAXX	1616	3.721	3.721	33
EYA4	2070	-3.721	3.721	24
AGBL1	123624	-3.720	3.720	1
PAFAH1B3	5050	3.719	3.719	35
CPSF1	29894	3.719	3.719	37
LHX2	9355	3.719	3.719	28
SPRY1	10252	-3.719	3.719	29
TFRC	7037	3.717	3.717	39
SOCS5	9655	-3.717	3.717	32
C8orf47	203111	-3.714	3.714	1
MSH6	2956	3.712	3.712	21
ITGA2	3673	-3.710	3.710	30
GSTM4	2948	-3.709	3.709	23
LOC440295	440295	-3.708	3.708	19
TNS1	7145	-3.708	3.708	11
NFXL1	152518	3.706	3.706	4
LRRC15	131578	3.705	3.705	25
HSP90B2P	7190	3.704	3.704	1
GDF10	2662	-3.703	3.703	21
RNF180	285671	-3.701	3.701	13
RUVBL2	10856	3.701	3.701	22
DLG5	9231	-3.700	3.700	34
TAX1BP3	30851	-3.699	3.699	35
AKTIP	64400	-3.699	3.699	24
MELK	9833	3.699	3.699	25
ESM1	11082	3.699	3.699	32
DES	1674	-3.698	3.698	10
CYP3A5	1577	-3.696	3.696	30
EMB	133418	3.696	3.696	4
DIO2	1734	3.694	3.694	30
GEM	2669	-3.692	3.692	38
FAM129A	116496	-3.691	3.691	17
REEP5	7905	-3.689	3.689	22
CSMD2	114784	3.689	3.689	4
MLF1IP	79682	3.689	3.689	20
CBLB	868	3.687	3.687	34
SSBP2	23635	-3.686	3.686	27
RBM26	64062	3.685	3.685	21
EI24	9538	3.684	3.684	21
MACF1	23499	-3.683	3.683	30
RIN2	54453	-3.683	3.683	31
TNFAIP6	7130	3.682	3.682	33
C21orf34	388815	-3.681	3.681	5
MAP1LC3A	84557	-3.680	3.680	16
MYC	4609	3.677	3.677	38
CDC45L	8318	3.677	3.677	24
TMTC4	84899	3.675	3.675	5
LIG3	3980	3.674	3.674	36
PLA2G4A	5321	-3.671	3.671	25
AP2B1	163	3.671	3.671	37
TTYH3	80727	3.668	3.668	16
FOXG1	2290	3.664	3.664	37
ACSS3	79611	-3.664	3.664	18
NUFIP1	26747	3.663	3.663	18
PUM2	23369	-3.661	3.661	36
RRP1B	23076	3.659	3.659	32
DDX12	440081	3.659	3.659	23
RPL22L1	200916	3.656	3.656	8
CENPM	79019	3.656	3.656	21
NUP85	79902	3.656	3.656	20
C1orf107	27042	3.654	3.654	16
MBTPS1	8720	-3.653	3.653	37
NFKB1	4790	-3.649	3.649	37
FANCG	2189	3.648	3.648	29
FEZ2	9637	-3.647	3.647	35
BGN	633	3.646	3.646	32
GDEP	118425	-3.645	3.645	9
DNAJC7	7266	3.642	3.642	27
SNX14	57231	-3.642	3.642	16
RAI2	10742	-3.641	3.641	19
POP7	10248	3.641	3.641	31
SCGB1A1	7356	-3.640	3.640	32
PRPSAP1	5635	3.639	3.639	36
FNDC3A	22862	-3.639	3.639	31
GLG1	2734	-3.638	3.638	37
KIF14	9928	3.637	3.637	31
NBPF10	100132406	3.637	3.637	29
BTBD3	22903	-3.636	3.636	26
IFITM5	387733	3.635	3.635	5
RNF141	50862	-3.635	3.635	21
SDHD	6392	-3.634	3.634	30
PDE4B	5142	-3.634	3.634	22
DNAJB5	25822	-3.634	3.634	20
ORC5L	5001	3.633	3.633	22
SLC20A1	6574	3.632	3.632	38
ZHX2	22882	-3.632	3.632	26
LOC144571	144571	-3.632	3.632	15
LYPLA1	10434	3.631	3.631	22
AQP1	358	-3.630	3.630	35
TICAM2	353376	-3.630	3.630	31
DYNC1LI2	1783	-3.628	3.628	33
CLIP1	6249	-3.627	3.627	37
GNG12	55970	-3.627	3.627	27
NR2F1	7025	-3.626	3.626	23
IFNGR1	3459	-3.622	3.622	25
LMNA	4000	-3.621	3.621	32
SCRG1	11341	-3.620	3.620	27
HRSP12	10247	3.620	3.620	35
VPS13D	55187	-3.619	3.619	31
NUSAP1	51203	3.618	3.618	17
LUM	4060	-3.618	3.618	39
ACADL	33	-3.617	3.617	36
MEIS3P1	4213	-3.614	3.614	32
ATP5A1	498	-3.612	3.612	27
CHML	1122	3.611	3.611	32
MAN2B2	23324	-3.606	3.606	18
ETS2	2114	-3.600	3.600	38
HNRNPL	3191	3.599	3.599	26
VDAC1	7416	3.594	3.594	37
KDELC2	143888	-3.594	3.594	5
ARMCX2	9823	-3.592	3.592	25
STMN1	3925	3.589	3.589	23
BAIAP2L1	55971	3.589	3.589	19
EIF2S3	1968	3.589	3.589	36
C20orf142	128486	-3.588	3.588	2
MAP4	4134	-3.587	3.587	32
C11orf31	280636	3.587	3.587	8
ORC2L	4999	3.584	3.584	35
BOLA2	552900	3.584	3.584	21
NF2	4771	3.583	3.583	36
ABCB1	5243	-3.580	3.580	37
SNRPD2	6633	3.579	3.579	37
PCNP	57092	-3.578	3.578	21
APP	351	-3.577	3.577	28
NARS	4677	-3.576	3.576	28
C16orf35	8131	3.575	3.575	34
EEF2K	29904	-3.575	3.575	3
FOLR1	2348	-3.575	3.575	34
ELOVL7	79993	-3.573	3.573	15
DHCR7	1717	3.572	3.572	25
C21orf45	54069	3.571	3.571	20
PHLDB1	23187	-3.570	3.570	28
C13orf27	93081	3.569	3.569	21
HMGN4	10473	-3.568	3.568	36
ERH	2079	3.567	3.567	25
SPTAN1	6709	-3.566	3.566	37
ADAM8	101	3.564	3.564	31
MCCC2	64087	3.564	3.564	29
PRPS1	5631	3.564	3.564	29
JUND	3727	-3.562	3.562	37
SLC16A5	9121	-3.561	3.561	28
STX17	55014	-3.561	3.561	22
MAPK8IP2	23542	3.560	3.560	23
ASB2	51676	-3.560	3.560	3
ARG2	384	-3.560	3.560	34
PPP2R2C	5522	3.557	3.557	18
TOMM40	10452	3.557	3.557	33
RAB27A	5873	-3.556	3.556	31
RAD51	5888	3.555	3.555	31
ADHFE1	137872	-3.555	3.555	18
MACROD1	28992	3.554	3.554	21
SFRS2B	10929	-3.554	3.554	31
NCKIPSD	51517	-3.553	3.553	32
CTHRC1	115908	3.553	3.553	4
WDR90	197335	3.552	3.552	18
XPO6	23214	3.552	3.552	29
MSN	4478	-3.551	3.551	29
TCTN3	26123	-3.548	3.548	31
CENPO	79172	3.548	3.548	17
SLC22A4	6583	-3.547	3.547	19
RRM1	6240	3.547	3.547	37
WISP1	8840	3.545	3.545	28
GABRE	2564	-3.545	3.545	36
TFCP2L1	29842	-3.543	3.543	13
CXXC5	51523	3.543	3.543	18
GMPS	8833	3.542	3.542	20
ASF1B	55723	3.542	3.542	22
KLHL7	55975	3.541	3.541	12
C1orf53	388722	3.540	3.540	1
RAD1	5810	3.539	3.539	28
SSFA2	6744	-3.535	3.535	37
HLA-DQA1	3117	-3.531	3.531	38
WDR3	10885	3.530	3.530	12
PLOD2	5352	3.529	3.529	36
FBXL3	26224	-3.528	3.528	8
DTL	51514	3.527	3.527	21
FUCA1	2517	-3.526	3.526	36
DDIT4	54541	3.526	3.526	29
PLK4	10733	3.525	3.525	24
BNIP2	663	-3.525	3.525	35
PRSS23	11098	-3.524	3.524	33
SDCCAG3	10807	3.523	3.523	21
TSPAN7	7102	-3.523	3.523	35
CDC25A	993	3.521	3.521	36
UBAP2L	9898	3.518	3.518	35
PLEKHA2	59339	-3.517	3.517	8
MAP3K10	4294	3.516	3.516	34
LAMA5	3911	-3.516	3.516	29
KRT78	196374	3.516	3.516	1
C7	730	-3.514	3.514	38
MORC2	22880	3.514	3.514	28
PRLR	5618	3.513	3.513	34
REM1	28954	-3.513	3.513	15
LILRB4	11006	3.513	3.513	25
PAK1IP1	55003	-3.512	3.512	23
CCDC104	112942	-3.508	3.508	18
AGT	183	3.507	3.507	32
AMMECR1	9949	3.507	3.507	32
CASQ2	845	-3.507	3.507	28
CDK5	1020	3.506	3.506	34
ST6GALNAC6	30815	-3.506	3.506	8
PELI1	57162	-3.505	3.505	20
GPX3	2878	-3.505	3.505	30
PQBP1	10084	3.505	3.505	22
NEDD4L	23327	-3.504	3.504	30
ACTN1	87	-3.504	3.504	29
EPRS	2058	3.503	3.503	37
C19orf10	56005	3.503	3.503	22
MCM6	4175	3.502	3.502	35
MSMB	4477	-3.500	3.500	26
ASAH1	427	-3.496	3.496	34
CCDC25	55246	-3.496	3.496	19
SPANXD	64648	3.495	3.495	2
ZNF655	79027	-3.493	3.493	15
IARS	3376	3.493	3.493	37
POM121	9883	3.492	3.492	22
ETV5	2119	-3.491	3.491	24
ORAI1	84876	3.490	3.490	14
CRTAP	10491	-3.490	3.490	34
PTPRM	5797	-3.489	3.489	37
SOX13	9580	-3.488	3.488	22
NFIL3	4783	-3.486	3.486	35
MAP3K9	4293	3.485	3.485	18
RNASEH2A	10535	3.484	3.484	21
HSBP1	3281	3.484	3.484	23
ANXA2	302	-3.484	3.484	29
AP1G2	8906	3.481	3.481	28
UMPS	7372	3.479	3.479	36
C10orf104	119504	-3.479	3.479	14
ALG8	79053	3.478	3.478	30
EXOSC5	56915	3.478	3.478	12
OLFML2B	25903	3.478	3.478	27
WDR67	93594	3.476	3.476	27
KIF11	3832	3.476	3.476	32
RPL24	6152	3.474	3.474	11
CHMP4B	128866	-3.474	3.474	8
CBFB	865	3.471	3.471	34
ITGBL1	9358	3.471	3.471	31
CIAO1	9391	3.470	3.470	32
SMG1	23049	3.470	3.470	35
CHAF1A	10036	3.470	3.470	33
RBM14	10432	3.469	3.469	29
MLL4	9757	3.468	3.468	28
GLB1L3	112937	3.467	3.467	1
HLTF	6596	3.466	3.466	34
KRT17	3872	-3.465	3.465	15
DTD1	92675	3.465	3.465	6
CYP3A5P2	79424	-3.465	3.465	17
KIAA0895	23366	3.464	3.464	21
DPP7	29952	3.462	3.462	14
FAM127A	8933	-3.461	3.461	28
RBM4	5936	3.461	3.461	39
NIPSNAP1	8508	3.461	3.461	23
LYZ	4069	-3.460	3.460	21
STIL	6491	3.459	3.459	38
NDFIP2	54602	-3.456	3.456	8
CUGBP2	10659	-3.455	3.455	35
LASS6	253782	3.454	3.454	27
STC2	8614	3.453	3.453	30
CSNK2A1	1457	3.452	3.452	26
SPAG5	10615	3.452	3.452	21
SBK1	388228	3.452	3.452	15
PFAS	5198	3.450	3.450	21
C6orf145	221749	-3.450	3.450	20
ETNK2	55224	3.450	3.450	21
ILF3	3609	3.450	3.450	39
TAF1	6872	3.446	3.446	39
PLA2G2A	5320	-3.446	3.446	37
MYH9	4627	-3.446	3.446	28
SELK	58515	-3.445	3.445	14
TSHZ3	57616	-3.444	3.444	13
GRIN1	2902	3.444	3.444	32
C12orf52	84934	3.440	3.440	21
GAS2L3	283431	3.439	3.439	29
MTMR9	66036	-3.438	3.438	26
UBE2T	29089	3.438	3.438	14
CETP	1071	3.437	3.437	31
FBXO10	26267	3.437	3.437	17
GNL2	29889	3.437	3.437	35
SLC4A4	8671	-3.437	3.437	32
STON1	11037	-3.437	3.437	32
RPL14	9045	3.436	3.436	26
NPAL3	57185	-3.435	3.435	28
ATP11A	23250	3.434	3.434	31
CCL18	6362	3.434	3.434	29
BRD4	23476	3.434	3.434	28
P2RY8	286530	3.431	3.431	3
ITPR3	3710	3.430	3.430	37
MED4	29079	-3.429	3.429	22
MRRF	92399	3.429	3.429	15
BLM	641	3.427	3.427	34
MRPS18B	28973	3.426	3.426	29
GNAI2	2771	-3.426	3.426	26
USP12	219333	-3.426	3.426	32
RBBP4	5928	3.425	3.425	40
CMTM6	54918	-3.424	3.424	18
ICT1	3396	3.422	3.422	25
POLR1C	9533	3.422	3.422	29
CASP7	840	-3.422	3.422	21
POLR2F	5435	3.420	3.420	33
PTDSS1	9791	3.420	3.420	38
BCAR3	8412	-3.418	3.418	20
KLHL13	90293	-3.417	3.417	14
RACGAP1	29127	3.416	3.416	11
BAX	581	3.416	3.416	22
WNT5A	7474	3.412	3.412	35
HMGB2	3148	3.412	3.412	26
GLIPR1	11010	-3.410	3.410	34
CH25H	9023	-3.407	3.407	22
GCKR	2646	3.405	3.405	30
MDM2	4193	3.405	3.405	36
SPATS2	65244	3.402	3.402	13
HN1	51155	3.399	3.399	21
SAAL1	113174	3.398	3.398	8
CD302	9936	-3.398	3.398	34
SFN	2810	-3.397	3.397	28
DEPDC1B	55789	3.394	3.394	15
USP7	7874	3.392	3.392	37
CSMD1	64478	3.391	3.391	19
GRAMD1B	57476	3.391	3.391	25
ADSL	158	3.390	3.390	36
TLE6	79816	-3.389	3.389	4
TMEM65	157378	3.388	3.388	16
GPC6	10082	-3.385	3.385	15
EPS15	2060	-3.385	3.385	38
PPP2R5A	5525	-3.385	3.385	36
GABARAPL2	11345	-3.384	3.384	32
SEC61G	23480	3.383	3.383	33
MYH10	4628	-3.382	3.382	39
UPK1A	11045	-3.382	3.382	20
LOC145837	145837	3.380	3.380	3
PPL	5493	-3.377	3.377	22
AP2B1	163	3.376	3.376	33
OSR2	116039	-3.373	3.373	19
ATP1A3	478	-3.371	3.371	11
TRPS1	7227	-3.369	3.369	18
NUP205	23165	3.368	3.368	33
CD109	135228	-3.368	3.368	8
MKX	283078	-3.368	3.368	8
USP25	29761	-3.367	3.367	17
HOXA13	3209	-3.366	3.366	7
STX10	8677	3.366	3.366	19
GPR161	23432	-3.365	3.365	27
FAM110A	83541	3.365	3.365	13
PROZ	8858	3.364	3.364	32
C8A	731	3.364	3.364	26
FGFR1OP	11116	3.363	3.363	20
SUV420H1	51111	-3.363	3.363	20
OCIAD1	54940	-3.361	3.361	18
IRAK1	3654	3.360	3.360	35
TXNDC5	81567	3.360	3.360	18
ATAD1	84896	-3.358	3.358	15
DGKZ	8525	3.358	3.358	37
LMO4	8543	-3.357	3.357	25
APOE	348	3.356	3.356	38
NSF	4905	3.355	3.355	33
KTN1	3895	-3.354	3.354	37
EMCN	51705	-3.354	3.354	17
LIMS2	55679	-3.353	3.353	11
SCARB2	950	3.351	3.351	31
BTN3A3	10384	-3.351	3.351	32
RFC2	5982	3.350	3.350	26
UGT2B15	7366	3.350	3.350	33
ABHD2	11057	3.349	3.349	36
C7orf44	55744	3.348	3.348	27
EXTL1	2134	3.347	3.347	30
CPOX	1371	3.347	3.347	32
ATP6V1F	9296	3.346	3.346	33
CSE1L	1434	3.345	3.345	37
MGC16121	84848	3.343	3.343	18
ZNF207	7756	3.343	3.343	34
LOX	4015	3.343	3.343	22
AP3D1	8943	3.342	3.342	36
SLC39A4	55630	3.341	3.341	16
COL4A3	1285	-3.338	3.338	26
EPB41L4B	54566	3.338	3.338	25
THBS1	7057	-3.337	3.337	35
FAM120B	84498	-3.336	3.336	8
TNFAIP8L1	126282	3.336	3.336	16
HAX1	10456	3.336	3.336	39
DOCK1	1793	-3.334	3.334	36
XPO1	7514	3.333	3.333	33
C3orf64	285203	-3.331	3.331	16
ONECUT1	3175	3.328	3.328	24
SNX7	51375	-3.327	3.327	20
SF3B3	23450	3.327	3.327	32
ITSN1	6453	-3.325	3.325	38
CNTN3	5067	-3.324	3.324	15
CCDC68	80323	-3.324	3.324	19
C6orf174	387104	-3.323	3.323	2
CPSF4	10898	3.323	3.323	23
AXL	558	-3.321	3.321	35
BAT3	7917	3.321	3.321	35
MMACHC	25974	3.319	3.319	28
RPS29	6235	-3.319	3.319	19
LSAMP	4045	-3.317	3.317	22
CAMK2D	817	-3.316	3.316	21
NR1H2	7376	-3.314	3.314	37
C1orf123	54987	-3.312	3.312	33
RPL7L1	285855	3.311	3.311	8
RICS	9743	3.310	3.310	26
GHR	2690	-3.308	3.308	31
ATAD2	29028	3.307	3.307	20
DUOX1	53905	-3.305	3.305	9
INPP1	3628	-3.304	3.304	35
VWA3B	200403	3.304	3.304	7
FBXO30	84085	-3.302	3.302	4
CD24	100133941	3.302	3.302	27
SOLH	6650	3.302	3.302	18
STK38L	23012	-3.302	3.302	27
ITGA3	3675	-3.302	3.302	36
LCE1E	353135	3.302	3.302	1
TFDP1	7027	3.299	3.299	39
RABIF	5877	3.299	3.299	34
SEMA5A	9037	-3.293	3.293	36
COASY	80347	3.292	3.292	37
STX19	415117	3.291	3.291	1
RBCK1	10616	3.291	3.291	29
UBE2N	7334	3.290	3.290	36
SLITRK6	84189	-3.290	3.290	7
STAU2	27067	3.289	3.289	32
DIP2C	22982	-3.289	3.289	30
PGM5	5239	-3.288	3.288	11
CEBPZ	10153	3.285	3.285	25
ACYP2	98	-3.284	3.284	25
RNASE4	6038	-3.283	3.283	25
C16orf13	84326	3.283	3.283	8
CDKN2C	1031	3.282	3.282	31
YY1	7528	3.282	3.282	38
HMGB3	3149	3.279	3.279	28
MAPK12	6300	3.279	3.279	17
FBXL7	23194	-3.278	3.278	22
SSR2	6746	3.277	3.277	28
C10orf58	84293	-3.277	3.277	13
PIP5K1C	23396	-3.275	3.275	32
KIF4A	24137	3.275	3.275	12
EDNRA	1909	-3.274	3.274	24
IL33	90865	-3.273	3.273	25
NP	4860	3.272	3.272	31
GATA1	2623	3.269	3.269	34
AKT1S1	84335	3.269	3.269	19
SLPI	6590	-3.269	3.269	34
CACNG4	27092	-3.265	3.265	17
GLT25D2	23127	-3.264	3.264	28
NAB1	4664	-3.263	3.263	37
AUH	549	-3.261	3.261	37
ABCD3	5825	-3.260	3.260	23
AVPI1	60370	-3.259	3.259	14
C11orf54	28970	-3.256	3.256	18
ACSL6	23305	3.256	3.256	27
KIAA1549	57670	3.253	3.253	12
CRHR1	1394	3.251	3.251	31
LIMK2	3985	-3.250	3.250	33
REV1	51455	-3.250	3.250	21
LOC642587	642587	-3.248	3.248	6
FBXO6	26270	3.248	3.248	15
PABPC1	26986	3.247	3.247	39
ALDH1A1	216	-3.246	3.246	31
NEDD9	4739	-3.246	3.246	26
APPBP2	10513	-3.246	3.246	36
RBP5	83758	3.245	3.245	18
ENDOD1	23052	-3.244	3.244	25
RPIA	22934	3.244	3.244	37
RPE	6120	3.244	3.244	16
GTSE1	51512	3.244	3.244	18
AKT2	208	3.243	3.243	34
VAMP2	6844	-3.242	3.242	34
RNF44	22838	3.240	3.240	22
TMED3	23423	3.236	3.236	23
SLC2A3	6515	-3.236	3.236	38
PLA2G5	5322	-3.232	3.232	34
TLE2	7089	-3.231	3.231	33
CEP170	9859	3.231	3.231	26
KIAA0776	23376	-3.228	3.228	32
IL6	3569	-3.227	3.227	35
SFRS18	25957	-3.226	3.226	29
RRAD	6236	-3.225	3.225	24
MEN1	4221	3.225	3.225	21
LMNA	4000	-3.225	3.225	37
LAMA2	3908	-3.224	3.224	37
SLC4A2	6522	3.223	3.223	38
WDR68	10238	3.222	3.222	35
SMARCD1	6602	3.220	3.220	32
METAP1	23173	-3.219	3.219	35
PDRG1	81572	-3.218	3.218	2
FEN1	2237	3.218	3.218	18
GFPT2	9945	-3.217	3.217	21
CCNF	899	3.217	3.217	33
TBX1	6899	3.213	3.213	19
CNN3	1266	-3.213	3.213	34
MCTS1	28985	3.213	3.213	23
MAP3K13	9175	3.212	3.212	19
JTV1	7965	3.211	3.211	34
APCDD1	147495	-3.209	3.209	16
EPHX2	2053	-3.203	3.203	36
PWP2	5822	3.202	3.202	33
TYK2	7297	3.202	3.202	38
CNOT3	4849	3.201	3.201	31
TSPAN3	10099	-3.200	3.200	36
DISC1	27185	3.199	3.199	20
STARD3	10948	3.199	3.199	36
PRPF4	9128	3.199	3.199	30
POLR3A	11128	3.197	3.197	13
RGS2	5997	-3.197	3.197	24
ZFX	7543	-3.197	3.197	38
TRIM13	10206	-3.196	3.196	33
SLK	9748	-3.196	3.196	35
PDCD6	10016	3.195	3.195	22
USP12	219333	-3.195	3.195	27
STRBP	55342	3.194	3.194	17
EID1	23741	-3.193	3.193	21
CDCA3	83461	3.192	3.192	13
PMS2	5395	3.192	3.192	20
CASC4	113201	-3.191	3.191	12
ATXN1	6310	-3.191	3.191	38
LRCH2	57631	-3.191	3.191	3
TIMELESS	8914	3.190	3.190	21
ZNF706	51123	3.190	3.190	21
ANXA2P1	303	-3.189	3.189	18
DDX28	55794	3.188	3.188	28
CKAP2	26586	3.188	3.188	18
CAD	790	3.184	3.184	35
HIST1H4C	8364	3.183	3.183	29
CILP2	148113	3.182	3.182	5
H3F3B	3021	-3.181	3.181	23
DOCK5	80005	-3.178	3.178	17
ADCY5	111	-3.176	3.176	7
NEK6	10783	3.175	3.175	15
HSPA9	3313	3.175	3.175	26
MRPL9	65005	3.174	3.174	22
BAZ1A	11177	3.173	3.173	30
FAAH2	158584	-3.172	3.172	8
STK24	8428	-3.172	3.172	32
TRAK1	22906	-3.169	3.169	26
PKN2	5586	-3.166	3.166	35
HDAC3	8841	3.166	3.166	27
PSMA1	5682	3.164	3.164	38
AKAP13	11214	-3.164	3.164	22
DHRS4	10901	-3.164	3.164	17
TRAM2	9697	3.164	3.164	35
STXBP6	29091	-3.164	3.164	21
MCAM	4162	-3.161	3.161	16
PIGB	9488	-3.160	3.160	33
POLR2J2	246721	3.159	3.159	8
ANKH	56172	-3.159	3.159	18
ETV1	2115	-3.158	3.158	33
YWHAG	7532	3.158	3.158	14
REG1A	5967	3.157	3.157	32
PSMD3	5709	3.156	3.156	30
TGFB1	7040	-3.156	3.156	36
NUPL2	11097	3.154	3.154	30
FXR2	9513	3.153	3.153	26
SF1	7536	-3.153	3.153	40
CADPS	8618	3.153	3.153	31
ARHGEF10	9639	-3.152	3.152	26
DCUN1D4	23142	-3.151	3.151	34
PSAP	5660	-3.149	3.149	37
RAD54L	8438	3.149	3.149	24
CTSF	8722	-3.149	3.149	21
SFRS17A	8227	3.149	3.149	33
SSB	6741	-3.147	3.147	36
HLA-C	3107	-3.146	3.146	24
IMPDH2	3615	3.145	3.145	14
KIAA1109	84162	-3.145	3.145	29
VGLL3	389136	-3.144	3.144	22
LSM2	57819	3.144	3.144	22
IL13RA1	3597	3.143	3.143	29
FAM7A3	89837	3.141	3.141	2
VPS24	51652	-3.141	3.141	18
RPLP0	6175	3.140	3.140	30
MGC13057	84281	-3.140	3.140	7
TRIM14	9830	3.140	3.140	31
PPP1R15A	23645	-3.139	3.139	31
BCL8	606	-3.138	3.138	1
SULT4A1	25830	3.137	3.137	28
GRHL1	29841	-3.137	3.137	8
DUS4L	11062	3.136	3.136	18
LOC389634	389634	-3.136	3.136	1
ACPP	55	-3.136	3.136	29
UCKL1	54963	3.134	3.134	20
C7orf10	79783	3.133	3.133	19
ELK1	2002	3.133	3.133	25
C12orf56	115749	3.132	3.132	17
HLA-DMA	3108	-3.132	3.132	29
BAMBI	25805	3.132	3.132	33
CYP4B1	1580	-3.132	3.132	30
HLA-G	3135	-3.131	3.131	24
CHEK1	1111	3.131	3.131	31
FAM46A	55603	-3.130	3.130	24
DHX15	1665	3.130	3.130	23
ANXA8L2	244	-3.130	3.130	22
CCNE1	898	3.129	3.129	31
SNRPC	6631	3.128	3.128	36
ZNF187	7741	-3.128	3.128	33
FOXD1	2297	3.127	3.127	28
THOC2	57187	3.126	3.126	19
APOL1	8542	-3.125	3.125	19
ZNF204	7754	-3.125	3.125	19
ZNF680	340252	3.124	3.124	8
MORC3	23515	-3.123	3.123	26
AZIN1	51582	3.123	3.123	30
TMEM45B	120224	3.123	3.123	7
ATP2C2	9914	-3.122	3.122	19
PRDM2	7799	-3.121	3.121	38
CLNS1A	1207	3.121	3.121	39
ESD	2098	-3.121	3.121	38
LINGO1	84894	3.120	3.120	3
OSTM1	28962	-3.119	3.119	22
EIF1B	10289	-3.119	3.119	30
WDR12	55759	3.118	3.118	11
TMEM133	83935	-3.118	3.118	8
CES1	1066	-3.117	3.117	35
CCDC138	165055	3.115	3.115	8
CD47	961	-3.114	3.114	39
DDX10	1662	3.113	3.113	24
C6orf173	387103	3.112	3.112	15
SYTL4	94121	-3.112	3.112	6
IFITM1	8519	-3.111	3.111	23
ATP5I	521	3.109	3.109	33
LARP7	51574	-3.109	3.109	21
MYOCD	93649	-3.107	3.107	3
LARGE	9215	-3.107	3.107	27
FAM149A	25854	-3.100	3.100	23
EPHB6	2051	-3.100	3.100	29
MAST4	375449	-3.099	3.099	32
FGF7	2252	-3.098	3.098	35
DLX5	1749	3.095	3.095	22
IL2RA	3559	3.095	3.095	24
ISLR	3671	-3.094	3.094	30
SLC25A20	788	-3.093	3.093	20
SCRN1	9805	-3.092	3.092	33
LRPAP1	4043	-3.092	3.092	39
HLF	3131	-3.091	3.091	25
P4HB	5034	3.091	3.091	34
MAPRE3	22924	3.091	3.091	33
SEMA3B	7869	-3.091	3.091	15
TCP1	6950	3.089	3.089	25
MCC	4163	-3.086	3.086	31
ACTN3	89	-3.082	3.082	29
LIPC	3990	3.082	3.082	27
SRD5A3	79644	3.081	3.081	21
CKLF	51192	3.080	3.080	18
TOR1AIP1	26092	-3.079	3.079	31
FAM23A	653567	3.078	3.078	2
CKS1B	1163	3.078	3.078	38
CLK2	1196	3.077	3.077	38
KCTD14	65987	-3.076	3.076	9
ABCB6	10058	3.075	3.075	21
CASP2	835	3.074	3.074	27
VRK1	7443	3.074	3.074	37
PMM2	5373	3.073	3.073	31
ANGPT1	284	-3.073	3.073	24
AXIN1	8312	3.072	3.072	21
RGS17	26575	3.071	3.071	9
PDAP1	11333	3.069	3.069	38
SS18L1	26039	3.069	3.069	21
RPL21	6144	-3.068	3.068	26
CACNB3	784	3.065	3.065	35
WISP2	8839	-3.065	3.065	20
VBP1	7411	3.063	3.063	34
CASP6	839	3.063	3.063	31
LOXL2	4017	3.061	3.061	32
RPS6KA2	6196	-3.061	3.061	35
SBDSP	155370	-3.057	3.057	11
SCARNA15	677778	3.054	3.054	17
CALCOCO1	57658	-3.054	3.054	22
CTSL1	1514	-3.053	3.053	33
C6orf130	221443	-3.053	3.053	15
EMP3	2014	-3.053	3.053	34
XAGE1B	653220	3.052	3.052	2
NSUN7	79730	-3.051	3.051	21
COMP	1311	3.050	3.050	34
C9orf150	286343	3.049	3.049	18
FBXO45	200933	3.049	3.049	13
C17orf48	56985	-3.048	3.048	19
HLA-DPA1	3113	-3.047	3.047	32
NUTF2	10204	3.047	3.047	38
COX17	10063	3.046	3.046	34
FBXO32	114907	-3.046	3.046	14
C19orf48	84798	3.045	3.045	7
KCNAB2	8514	3.044	3.044	34
PSPHL	8781	3.044	3.044	21
EFEMP1	2202	-3.044	3.044	34
MCM3	4172	3.043	3.043	39
SYF2	25949	-3.042	3.042	22
RABGAP1	23637	-3.041	3.041	22
SNHG4	724102	3.041	3.041	1
DDX55	57696	3.038	3.038	14
SLC29A1	2030	3.038	3.038	34
TLN1	7094	-3.036	3.036	27
VPS37A	137492	-3.035	3.035	16
NUP50	10762	3.035	3.035	27
SLC25A33	84275	3.035	3.035	8
C15orf23	90417	3.033	3.033	13
FTSJ1	24140	3.033	3.033	27
GINS1	9837	3.032	3.032	24
FCRLA	84824	3.032	3.032	14
GYPC	2995	-3.030	3.030	32
AMT	275	-3.029	3.029	19
RTN4	57142	-3.028	3.028	23
TMTC1	83857	-3.026	3.026	18
PP8961	650662	-3.026	3.026	1
REN	5972	-3.025	3.025	20
C19orf53	28974	3.025	3.025	21
TCEB2	6923	3.024	3.024	31
GPX3	2878	-3.022	3.022	35
MSC	9242	3.021	3.021	27
RNF187	149603	3.020	3.020	18
ERCC5	2073	-3.020	3.020	37
NNT	23530	-3.017	3.017	36
DGAT1	8694	3.017	3.017	29
ZNF10	7556	-3.016	3.016	26
WNT7A	7476	-3.015	3.015	22
RAD21	5885	3.015	3.015	34
SELP	6403	-3.013	3.013	26
CLDN23	137075	3.013	3.013	16
SSX2IP	117178	-3.012	3.012	22
SOCS7	30837	3.012	3.012	28
STARD4	134429	-3.011	3.011	8
SELM	140606	-3.010	3.010	3
RAP1B	5908	-3.009	3.009	33
CCDC34	91057	3.009	3.009	13
TMEM143	55260	3.009	3.009	21
GLUD1	2746	-3.008	3.008	40
ZNF131	7690	3.008	3.008	35
PTMA	5757	3.008	3.008	28
JPH4	84502	-3.007	3.007	8
ITGA1	3672	-3.005	3.005	22
SLAIN2	57606	-3.005	3.005	18
TPT1	7178	-3.002	3.002	27
EEF1D	1936	3.001	3.001	30
C7orf47	221908	3.001	3.001	14
HEATR5A	25938	3.001	3.001	8
TM7SF3	51768	-3.000	3.000	17
DCPS	28960	3.000	3.000	16
CDKN2A	1029	2.999	2.999	30
MAP1B	4131	-2.998	2.998	36
ADAM12	8038	2.998	2.998	30
JAZF1	221895	-2.998	2.998	8
LYAR	55646	2.998	2.998	11
FEZ1	9638	-2.997	2.997	35
HIGD1A	25994	-2.997	2.997	17
SLC46A1	113235	2.997	2.997	20
KLHDC8A	55220	2.996	2.996	17
RASSF6	166824	-2.996	2.996	15
RASA1	5921	-2.996	2.996	38
HLA-DQB1	3119	-2.994	2.994	39
OR2H1	26716	2.993	2.993	11
CTNND1	1500	-2.992	2.992	29
PTRH2	51651	2.991	2.991	11
SULT2B1	6820	-2.990	2.990	33
ANTXR1	84168	-2.989	2.989	21
ACTR2	10097	2.989	2.989	23
PSMD11	5717	2.988	2.988	36
PCA3	50652	2.988	2.988	3
RABL4	11020	2.988	2.988	22
JPH2	57158	-2.987	2.987	10
CHMP2B	25978	-2.986	2.986	31
EXTL2	2135	-2.986	2.986	36
ETHE1	23474	-2.986	2.986	21
DNAJC4	3338	2.984	2.984	30
CACNG4	27092	-2.983	2.983	15
AGK	55750	2.983	2.983	17
CNDP2	55748	-2.981	2.981	17
IRS1	3667	-2.981	2.981	35
KNTC1	9735	2.980	2.980	22
PCGF1	84759	2.980	2.980	23
TDP1	55775	2.980	2.980	18
C1R	715	-2.979	2.979	33
AGXT2L2	85007	-2.978	2.978	19
CYBRD1	79901	-2.977	2.977	22
RNPS1	10921	2.975	2.975	27
KCNJ8	3764	-2.975	2.975	35
ATP5O	539	-2.975	2.975	36
MLLT4	4301	-2.974	2.974	29
ACVR2A	92	-2.973	2.973	37
ATXN2	6311	2.973	2.973	36
PAPOLA	10914	2.973	2.973	36
FAM111B	374393	2.972	2.972	6
MAP1LC3B	81631	-2.972	2.972	31
SPEG	10290	-2.970	2.970	33
LOC440093	440093	2.969	2.969	2
VAPB	9217	2.969	2.969	32
ROBO1	6091	-2.966	2.966	28
AHCY	191	2.966	2.966	37
PDXK	8566	2.965	2.965	33
AKAP13	11214	-2.964	2.964	24
C1QTNF6	114904	2.964	2.964	15
ZNF205	7755	2.963	2.963	18
SLC25A45	283130	2.962	2.962	4
RPP25	54913	2.961	2.961	20
TRIM38	10475	-2.960	2.960	34
CHRFAM7A	89832	-2.960	2.960	2
TARS	6897	2.960	2.960	32
POLS	11044	2.960	2.960	32
CLIP4	79745	-2.959	2.959	22
HIST1H2BK	85236	2.956	2.956	27
BRCA2	675	2.956	2.956	30
DDX27	55661	2.956	2.956	22
GOLGA2	2801	2.956	2.956	27
SNTB2	6645	-2.955	2.955	37
LSM4	25804	2.954	2.954	31
C10orf26	54838	-2.954	2.954	22
POLE2	5427	2.953	2.953	29
PDE11A	50940	-2.953	2.953	15
ZNF468	90333	-2.953	2.953	20
SLC17A2	10246	2.953	2.953	21
ZC3H8	84524	2.952	2.952	8
GSTT2B	653689	-2.951	2.951	3
SMC2	10592	2.951	2.951	24
NBPF16	728936	2.950	2.950	2
GTF2H5	404672	2.948	2.948	24
NDE1	54820	-2.947	2.947	16
NCAPG	64151	2.947	2.947	10
HIST1H4J	8363	2.946	2.946	11
CIT	11113	2.946	2.946	29
RPS24	6229	2.946	2.946	19
ZNF3	7551	2.946	2.946	37
ATP5H	10476	2.945	2.945	22
PCGF5	84333	-2.942	2.942	17
FMO1	2326	2.942	2.942	26
DLG1	1739	2.942	2.942	40
MANEAL	149175	2.941	2.941	18
NETO2	81831	2.941	2.941	12
COL18A1	80781	2.941	2.941	34
RPL36A	6173	2.939	2.939	11
TDRD3	81550	-2.938	2.938	31
FBXO28	23219	2.938	2.938	31
GABBR1	2550	-2.937	2.937	32
VPS36	51028	-2.937	2.937	14
GCN1L1	10985	2.936	2.936	36
DBNDD1	79007	2.936	2.936	19
EIF4EBP1	1978	2.935	2.935	22
ODF2	4957	2.935	2.935	30
C4BPB	725	2.934	2.934	29
EIF3I	8668	2.933	2.933	35
SLITRK5	26050	-2.932	2.932	23
TAS2R38	5726	-2.930	2.930	1
ADARB1	104	-2.930	2.930	36
KCTD10	83892	-2.929	2.929	17
TAF4	6874	2.929	2.929	23
MEST	4232	2.929	2.929	35
KCTD13	253980	2.929	2.929	16
MYO6	4646	2.928	2.928	33
MCRS1	10445	2.928	2.928	32
LMO3	55885	-2.927	2.927	20
ANKRD13D	338692	2.927	2.927	17
TSPAN5	10098	2.926	2.926	31
CDC27	996	2.925	2.925	38
FGL2	10875	-2.925	2.925	34
FIBIN	387758	-2.925	2.925	3
NDUFA2	4695	2.924	2.924	24
PVRL3	25945	-2.924	2.924	32
SETD1A	9739	2.924	2.924	30
TNC	3371	-2.924	2.924	37
DMD	1756	-2.924	2.924	26
SLC25A14	9016	2.923	2.923	29
FOXF2	2295	-2.923	2.923	33
CEACAM5	1048	2.923	2.923	36
PIM2	11040	2.922	2.922	33
RPP21	79897	2.919	2.919	20
ZNF85	7639	2.917	2.917	27
PADI2	11240	-2.916	2.916	14
PIR	8544	2.916	2.916	35
RASL12	51285	-2.915	2.915	11
ENSA	2029	2.915	2.915	28
TMED9	54732	2.915	2.915	37
SWAP70	23075	-2.914	2.914	32
PCDH10	57575	-2.914	2.914	3
GTF2E2	2961	2.914	2.914	37
SLC35B3	51000	-2.913	2.913	14
TIMP2	7077	-2.913	2.913	36
SPATA6	54558	-2.912	2.912	19
MRTO4	51154	2.912	2.912	22
TCTA	6988	-2.911	2.911	26
SLC7A6	9057	2.909	2.909	29
LGALS8	3964	2.908	2.908	35
PMS2L3	5387	2.907	2.907	23
MXI1	4601	-2.907	2.907	29
SGSH	6448	-2.906	2.906	25
NUP93	9688	2.905	2.905	31
SLC35A3	23443	-2.905	2.905	32
DPM2	8818	2.904	2.904	32
FBXO5	26271	2.904	2.904	13
WWOX	51741	-2.903	2.903	26
KIAA0226	9711	2.902	2.902	35
HSP90AB1	3326	2.902	2.902	25
TAF2	6873	2.900	2.900	33
CAMSAP1	157922	2.899	2.899	29
MEX3A	92312	2.899	2.899	7
SRGAP2	23380	2.899	2.899	24
SSRP1	6749	2.897	2.897	27
BMP6	654	2.896	2.896	35
F12	2161	2.896	2.896	20
C1S	716	-2.894	2.894	31
ECT2	1894	2.893	2.893	12
NUDT14	256281	2.892	2.892	11
TGFB2	7042	-2.892	2.892	39
CDC42EP5	148170	-2.892	2.892	3
PRMT1	3276	2.891	2.891	37
AKR1A1	10327	2.891	2.891	28
PPP2R1B	5519	2.890	2.890	33
ABHD5	51099	-2.889	2.889	30
ACACB	32	-2.889	2.889	29
ACOT11	26027	-2.889	2.889	23
TSC2	7249	2.889	2.889	25
MEG3	55384	-2.888	2.888	32
EPHA1	2041	2.888	2.888	33
PHF10	55274	-2.888	2.888	22
PDS5A	23244	2.887	2.887	28
DDX55	57696	2.887	2.887	13
LDOC1	23641	-2.887	2.887	22
JMJD2C	23081	-2.887	2.887	28
TKT	7086	2.886	2.886	36
FZD1	8321	-2.886	2.886	28
ACLY	47	2.884	2.884	36
GULP1	51454	-2.884	2.884	31
RABEPK	10244	2.883	2.883	34
B3GNT1	11041	-2.883	2.883	22
TAC4	255061	-2.882	2.882	1
LARP7	51574	-2.882	2.882	19
GBP3	2635	-2.881	2.881	16
SMAD2	4087	-2.876	2.876	36
NFKBIA	4792	-2.875	2.875	39
PEX6	5190	2.875	2.875	32
FJX1	24147	2.874	2.874	19
PAQR3	152559	-2.874	2.874	25
NKRF	55922	2.873	2.873	30
PALM2-AKAP2	445815	-2.873	2.873	31
PLCB1	23236	-2.872	2.872	23
HNMT	3176	-2.870	2.870	22
AVPR1A	552	2.870	2.870	27
MTX2	10651	2.870	2.870	22
KIAA0232	9778	-2.869	2.869	35
DPF3	8110	2.868	2.868	21
NUDT4	11163	2.868	2.868	20
BPHL	670	2.868	2.868	38
PRIMA1	145270	-2.866	2.866	3
JMJD1A	55818	2.865	2.865	28
ADAM15	8751	2.864	2.864	36
SNHG8	100093630	2.862	2.862	4
FAM83D	81610	2.862	2.862	17
DIS3	22894	-2.861	2.861	34
ARMCX1	51309	-2.861	2.861	14
GSTT1	2952	-2.861	2.861	31
ALPK2	115701	2.860	2.860	17
HLA-DRA	3122	-2.860	2.860	34
CRLF3	51379	2.857	2.857	30
LAMA3	3909	-2.857	2.857	36
ACTN4	81	-2.856	2.856	32
ANXA2P3	305	-2.856	2.856	19
CBX7	23492	-2.856	2.856	11
C1orf133	574036	-2.856	2.856	3
BTAF1	9044	-2.854	2.854	32
SPRR2C	6702	2.853	2.853	25
PGM1	5236	-2.853	2.853	35
BECN1	8678	-2.853	2.853	26
GLRX	2745	-2.853	2.853	34
NCBP2	22916	2.853	2.853	38
ONECUT2	9480	2.853	2.853	17
GTPBP1	9567	-2.851	2.851	33
TAF6L	10629	2.850	2.850	21
ANGEL1	23357	2.849	2.849	27
KLK11	11012	-2.849	2.849	26
ZNF512	84450	-2.849	2.849	8
UNC119	9094	2.849	2.849	36
SNRPA	6626	2.848	2.848	23
ECHDC1	55862	-2.847	2.847	22
ANKRD43	134548	-2.847	2.847	6
TBX2	6909	-2.847	2.847	31
DIAPH1	1729	2.846	2.846	29
TSFM	10102	2.844	2.844	37
SGTA	6449	2.844	2.844	22
RBM15	64783	2.844	2.844	17
C1orf86	199990	2.843	2.843	16
ABT1	29777	2.843	2.843	12
KCNH8	131096	2.842	2.842	5
BUD13	84811	-2.842	2.842	14
CRYZL1	9946	-2.842	2.842	8
SLFN13	146857	-2.841	2.841	2
MTMR6	9107	-2.841	2.841	34
SLC30A7	148867	-2.841	2.841	16
TSPYL5	85453	-2.841	2.841	22
NMD3	51068	2.839	2.839	16
NDUFA5	4698	-2.837	2.837	36
NMI	9111	-2.836	2.836	35
SNED1	25992	-2.834	2.834	28
CD163	9332	2.834	2.834	37
C20orf3	57136	2.831	2.831	14
CTGLF9P	728005	2.830	2.830	1
CKAP2L	150468	2.830	2.830	18
SLC24A3	57419	-2.829	2.829	10
DUXAP10	503639	-2.829	2.829	8
TAF6	6878	2.829	2.829	36
DENND4C	55667	-2.828	2.828	20
PIGN	23556	-2.827	2.827	21
EBNA1BP2	10969	2.827	2.827	36
FAS	355	-2.826	2.826	37
PHLDB2	90102	-2.826	2.826	18
SEMA6C	10500	2.826	2.826	27
SLC26A6	65010	2.826	2.826	20
ALG6	29929	2.825	2.825	14
CD82	3732	-2.824	2.824	13
ALOX15B	247	-2.823	2.823	22
PCDHAC2	56134	2.822	2.822	16
TM9SF3	56889	-2.821	2.821	21
NUF2	83540	2.821	2.821	18
C9orf140	89958	2.820	2.820	13
TPBG	7162	-2.820	2.820	34
CRBN	51185	-2.819	2.819	17
CGB5	93659	2.819	2.819	2
PLEKHA5	54477	-2.818	2.818	14
ProSAPiP1	9762	-2.818	2.818	29
ATP6V1E1	529	-2.817	2.817	28
KCNG3	170850	2.817	2.817	1
TMBIM1	64114	-2.815	2.815	12
LTV1	84946	2.815	2.815	17
FTCD	10841	2.815	2.815	20
BAT1	7919	2.814	2.814	27
POLA1	5422	2.813	2.813	25
CDC2L5	8621	2.812	2.812	36
ZNF563	147837	-2.812	2.812	1
UBE2M	9040	2.810	2.810	31
SYTL2	54843	-2.808	2.808	16
C10orf82	143379	-2.807	2.807	8
ZC3H13	23091	-2.805	2.805	32
DDAH1	23576	-2.804	2.804	12
CACYBP	27101	2.802	2.802	31
NFE2L1	4779	-2.802	2.802	35
SACM1L	22908	-2.802	2.802	28
PSME2	5721	2.802	2.802	37
NDUFB8	4714	-2.802	2.802	24
TGFB3	7043	-2.802	2.802	24
ABCG5	64240	2.800	2.800	19
PYGL	5836	-2.800	2.800	22
CCBL2	56267	-2.800	2.800	25
CKB	1152	-2.799	2.799	24
CEP152	22995	2.798	2.798	28
MARK1	4139	2.798	2.798	11
RLN2	6019	-2.797	2.797	24
ADAM10	102	-2.797	2.797	33
PLA2G7	7941	2.796	2.796	35
P2RX5	5026	2.795	2.795	33
PNRC1	10957	-2.793	2.793	34
PARD6G	84552	-2.793	2.793	8
CAMKK2	10645	2.793	2.793	33
GNG11	2791	-2.793	2.793	27
ADAMTS4	9507	2.792	2.792	5
C6orf218	221718	2.792	2.792	10
C13orf1	57213	-2.791	2.791	28
KIAA1305	57523	-2.790	2.790	16
SLC16A3	9123	2.790	2.790	30
DYRK2	8445	2.789	2.789	39
UBN1	29855	2.787	2.787	22
UNC84B	25777	-2.787	2.787	5
PHF15	23338	-2.786	2.786	35
DLX4	1748	2.786	2.786	33
MAPT	4137	2.785	2.785	29
GRIA2	2891	-2.785	2.785	29
SPRED1	161742	-2.785	2.785	8
LSS	4047	-2.783	2.783	35
UNG	7374	2.783	2.783	31
LOC550643	550643	-2.782	2.782	8
SIVA1	10572	2.781	2.781	23
RAB40C	57799	2.781	2.781	27
OLFM4	10562	-2.781	2.781	11
[truncated: 15,550 more rows]
