# Supplementary material for: Prioritizing genes associated with prostate cancer development
Source: BMC Cancer. 2010 Nov 2;10:599. doi: 10.1186/1471-2407-10-599 (PMC2988752; doi:10.1186/1471-2407-10-599)
Supplement: Additional file 7 — Table S7. Functional annotation of the top candidate genes from the level-3 meta-analysis. [file 1471-2407-10-599-S7.XLS]

## Sheet: L3 functional annotation
Table S7. Functional annotation of the top candidate genes from the third level meta-analysis. NoG - number of genes associated with function.
Direction	Category	Term	NoG	Gene IDs	PValue	Benjamini
down regulated	GOTERM_MF_ALL	GO:0008092~cytoskeletal protein binding	28	7169, 1073, 6525, 171024, 22998, 7168, 6876, 23022, 800, 4629, 1264, 55742, 23710, 2316, 85458, 667, 27295, 9749, 8470, 2934, 2318, 10602, 25802, 91624, 11034, 10580, 830, 7414,	4.82193e-10	6.83026e-07
down regulated	GOTERM_MF_ALL	GO:0003779~actin binding	23	800, 4629, 1264, 55742, 2316, 85458, 9749, 667, 7169, 1073, 2934, 6525, 2318, 171024, 22998, 7168, 91624, 6876, 23022, 830, 10580, 11034, 7414,	1.1142e-09	1.05218e-06
down regulated	GOTERM_CC_ALL	GO:0015629~actin cytoskeleton	20	800, 4629, 154796, 2316, 27295, 7169, 8470, 2934, 10398, 6525, 2318, 4659, 10602, 11259, 7168, 23022, 830, 10580, 11034, 7414,	3.34952e-08	2.88389e-05
down regulated	GOTERM_BP_ALL	GO:0042127~regulation of cell proliferation	28	3611, 894, 116039, 3400, 3479, 975, 8519, 2619, 657, 5764, 1191, 4921, 7832, 648, 1028, 301, 4089, 6595, 9510, 5918, 10668, 858, 9314, 6926, 3852, 857, 7041, 5743,	7.24398e-08	5.36351e-05
down regulated	KEGG_PATHWAY	hsa04510:Focal adhesion	17	3611, 7791, 894, 5906, 3479, 55742, 858, 5295, 3725, 2316, 10398, 2318, 4659, 857, 1288, 4638, 7414,	7.74033e-07	0.000155569
down regulated	GOTERM_CC_ALL	GO:0030055~cell-matrix junction	7	3611, 7205, 858, 91624, 667, 10580, 7414,	2.75798e-05	0.00788428
down regulated	SP_PIR_KEYWORDS	extracellular matrix	14	9510, 8425, 59277, 4316, 667, 1490, 7078, 4969, 10418, 8404, 2192, 4239, 1288, 1842,	3.16768e-05	0.00827296
down regulated	GOTERM_BP_ALL	GO:0006928~cell motility	20	800, 3670, 154796, 3479, 7205, 858, 8613, 2316, 1490, 10100, 5268, 6376, 7168, 9353, 91624, 5743, 830, 301, 11034, 7414,	5.35763e-05	0.012001
down regulated	GOTERM_BP_ALL	GO:0051674~localization of cell	20	800, 3670, 154796, 3479, 7205, 858, 8613, 2316, 1490, 10100, 5268, 6376, 7168, 9353, 91624, 5743, 830, 301, 11034, 7414,	5.35763e-05	0.012001
down regulated	GOTERM_BP_ALL	GO:0007155~cell adhesion	28	3611, 7791, 4256, 1272, 10205, 10278, 10100, 4921, 4239, 8639, 1288, 390, 6347, 7205, 55742, 667, 1490, 3491, 10418, 347902, 6376, 7041, 6401, 27020, 1524, 10580, 1842, 7414,	7.31034e-05	0.0150421
up regulated	GOTERM_BP_ALL	GO:0007049~cell cycle	57	55920, 3838, 1164, 4605, 9232, 11130, 1871, 1063, 23397, 1033, 891, 10198, 9055, 1104, 890, 22809, 4831, 7329, 3014, 7283, 11065, 9133, 6478, 5347, 3980, 1736, 983, 10576, 10669, 1875, 283431, 22974, 6502, 5902, 1062, 29901, 6790, 10051, 701, 332, 9212, 4085, 6199, 9088, 3833, 990, 1020, 11004, 9521, 8607, 4193, 5127, 8317, 9134, 4830, 4288, 699,	4.01024e-19	1.03925e-15
up regulated	SP_PIR_KEYWORDS	atp-binding	50	523, 2617, 7203, 9704, 5985, 4067, 388228, 22983, 208, 10057, 10131, 22948, 4831, 4173, 7204, 8445, 5347, 3980, 1767, 7153, 983, 10576, 10146, 3329, 1062, 2193, 6790, 10051, 701, 9212, 6199, 3833, 9088, 1455, 9448, 10212, 7371, 990, 4522, 5230, 1020, 11004, 8607, 5127, 908, 8317, 4830, 4288, 699, 27148,	2.65349e-11	6.95877e-09
up regulated	GOTERM_CC_ALL	GO:0015630~microtubule cytoskeleton	24	701, 332, 9212, 5347, 55920, 9055, 4085, 7153, 1767, 3833, 983, 990, 22974, 11004, 1063, 5902, 1062, 7283, 29901, 51199, 699, 9133, 6790, 891,	3.47593e-08	3.3253e-06
up regulated	GOTERM_CC_ALL	GO:0005856~cytoskeleton	35	55920, 5347, 10552, 11187, 7153, 1767, 983, 54874, 84823, 9645, 7203, 6521, 22974, 1063, 6624, 5902, 1062, 29901, 6790, 22983, 891, 701, 332, 9212, 9055, 4085, 29780, 3833, 990, 11004, 7283, 51199, 699, 9133, 8480,	1.99004e-05	0.000815592
